# Supplementary material for: Coronavirus disease 2019 (COVID-19) vaccine acceptability in Ghana: An urban-based population study
Source: PLoS One. 2025 Mar 18;20(3):e0319798. doi: 10.1371/journal.pone.0319798 (PMC11918374; doi:10.1371/journal.pone.0319798)
Supplement: S1 File — (XLSX) [file pone.0319798.s001.xlsx]

## Sheet: Sheet1
Age	Age_CAT	Sex	Religious_Deno	Edu_Background	Occupation	Knowledge	COVID_19_Real	Heard_of_Immunity	Can_Get_Disease_After_Vaccination	Vaccinatied_Prevent_Other_Disease	Vaccinated_Prevent_Severity_of_Disease	COVID_19_Like_Symptoms	Positive_for_COVID_19	Heard_New_Vacine	Which_vaccine	Vaccine_Prevent_Infection	Television_Info_Source	Newspaper_Info_Source	Healthworker_Info_Source	Socialmedia_Info_Source	Radiostations_Info_Source	Ministryofhealth_Info_Source	Institute_public_affairs_Info_Source	Celebrities_Info_Source	Socialmedia_influencers_Info_Source	WHO_Info_Source	COVID_19_Hotlines_Info_Source	National_COVID_website_Info_Source	perception	perception_of_risk1	Perception_of_risk2	Covid_Probability	Covid_susceptility	Severity_Covid	Acceptance	Covid_Vaccine	Informed_Not_Vaccinate	Time_Future_Vaccinated	Disease_A_Vaccination	Covid_Genetic	Covid_Implanting_Mchip	Infertility_Women	Sterility_Men	Stop_Mask	Stop_Social_Distance	stop_Handwashing	Stop_sanitizers	Stop_largeGathering	Stop_shaking_Hands
19	< 25 years	Female	Christian	Tertiary	Student		Yes	Yes	Yes	No	Yes	No	No	No		Yes	Yes	No	No	Yes	No	No	No	No	No	No	No	No		Low	Low	Extremely unlikely	Not at all susceptible	Not sure		No	Advice from religion leaders	When am convinced the vaccine is safe	Yes	Not sure	Yes	Not Sure	Not Sure	No	No	No	No	Yes	No
21	< 25 years	Male	Christian	SHS/Technical/Vocational	Student		Yes	Yes	No	Yes	Yes	No	No	No		Yes	Yes	Yes	No	Yes	Yes	Yes	Yes	Yes	Yes	Yes	Yes	Yes		Low	Low	likely	very susceptible	very severe		No	Advice from religion leaders	Immediately	Yes	Yes	Yes	No	No	No	No	No	No	No	No
52	25 & abive	Male	Christian	Tertiary	employed		Yes	Yes	Yes	Yes	Yes	No	No	No		Yes	Yes	Yes	No	Yes	No	No	No	No	Yes	No	No	No		Low	Low	likely	Not sure	Not severe		No	personal beliefs and experiences with vaccines	When am convinced the vaccine is safe	Not sure	Not sure	Not Sure	No	No	No	No	No	No	No	No
21	< 25 years	Female	Christian	SHS/Technical/Vocational	employed		Yes	Yes	Not Sure	Yes	Yes	No	No	No		Yes	Yes	Yes	No	Yes	Yes	No	No	Yes	No	No	No	Yes		very high	high unlikely	unlikely	Not sure	very severe		No	Mistrust of health system	When most peo[ple in the country have been vacinated	Not sure	Not sure	Yes	Not Sure	Not Sure	No	No	No	No	No	No
23	< 25 years	Male	Christian	Tertiary	employed		Yes	Yes	Not Sure	No	Yes	No	No	No		Yes	Yes	Yes	No	Yes	Yes	Yes	Yes	Yes	Yes	Yes	Yes	Yes		high unlikely	Low	likely	Not sure	Not severe		No	Advice from religion leaders	Immediately	Yes	Not sure	Yes	No	No	No	No	No	No	No	No
19	< 25 years	Male	Christian	Tertiary	employed		Yes	Yes	Yes	Yes	Yes	No	No	No		Yes	Yes	No	No	No	Yes	No	No	No	No	No	No	No		Low	high unlikely	Extremely unlikely	Not at all susceptible	Not severe		No	Advice from religion leaders	Not ever	No	No	Yes	Yes	Yes	No	Yes	No	No	No	No
19	< 25 years	Male	Christian	SHS/Technical/Vocational	Student		Yes	Yes	Not Sure	Yes	No	No	No	Yes	Astrazeneca	Yes	Yes	No	No	No	Yes	No	No	Yes	Yes	No	No	No		very high	Low	Extremely unlikely	Not at all susceptible	Not severe		No	Advice from religion leaders	When am convinced the vaccine is safe	Yes	Yes	Yes	No	No	No	No	No	No	No	Yes
27	25 & abive	Male	Christian	Basic	Self Employed		Yes	Yes	No	Yes	No	Not Sure	No	Yes	Astrazeneca	Yes	Yes	No	No	No	No	No	No	No	No	No	No	No		Low		unlikely	Not sure	Not sure		No	Mistrust of health system	When most peo[ple in the country have been vacinated	No	No	No	No	No	No	No	No	No	No	No
26	25 & abive	Female	Christian	Tertiary	Self Employed		Yes	Yes	Not Sure	No	Yes	Not Sure	No	Yes	Astrazeneca	Yes	No	No	No	Yes	No	No	No	No	No	No	No	No		very high	very high	Extremely unlikely	Not sure	Not severe		No	Mistrust of health system	When am convinced the vaccine is safe	Not sure	Not sure	No	Not Sure	No	Yes	No	No	No	No	No
34	25 & abive	Female	Christian	Tertiary	employed		Yes	Yes	Yes	Not Sure	Yes	No	No	Yes	Astrazeneca	Yes	Yes	Yes	No	Yes	Yes	No	Yes	Yes	Yes	Yes	No	No		Low	Low	Extremely unlikely	Not at all susceptible	Not severe		Yes			Yes	Yes	Yes	Not Sure	Yes	No	No	No	No	No	No
24	< 25 years	Female	Christian	SHS/Technical/Vocational	employed		Yes	Yes	Yes	No	Yes	No	Yes	Yes	Astrazeneca	Yes	Yes	No	Yes	Yes	Yes	Yes	Yes	Yes	Yes	No	Yes	Yes		Low	Low	likely	Not at all susceptible	Severe		Yes			Yes	Yes	Yes	No	No	Yes	No	No	No	No	No
26	25 & abive	Male	Christian	Tertiary	employed		Yes	Yes	Yes	No	No	No	No	No		Yes	Yes	No	No	No	Yes	Yes	No	No	No	No	No	No		Low	Low	unlikely	Not sure	Not sure		No	Mistrust of health system	When am convinced the vaccine is safe	Not sure	Not sure	Not Sure	Not Sure	Not Sure	No	No	No	No	No	No
19	< 25 years	Male	Christian	SHS/Technical/Vocational	Self Employed		Yes	No	Yes	No	No	No	No	Yes	Astrazeneca	Yes	Yes	Yes	No	No	Yes	No	No	No	No	No	No	No		very high	very high	Extremely unlikely	Not at all susceptible	Severe		No	Mistrust of health system	When am convinced the vaccine is safe	Not sure	Not sure	Not Sure	Not Sure	Not Sure	Yes	No	No	No	No	No
22	< 25 years	Male	Christian	Tertiary	employed		Yes	Yes	No	Yes	Yes	Not Sure	No	No		Yes	Yes	No	Yes	No	No	No	No	No	No	No	No	No		high unlikely	very high	likely	Not at all susceptible	Not severe		Yes			Yes	Yes	Yes	No	No	No	No	No	No	No	No
18	< 25 years	Female	Christian	Tertiary	Unemployed		Yes	Yes	Not Sure	Yes	Yes	No	No	Yes	Astrazeneca	Yes	Yes	No	No	Yes	Yes	No	Yes	Yes	No	No	No	No		high unlikely	very high	likely	Not at all susceptible	Not sure		No	Mistrust of health system	When am convinced the vaccine is safe	Yes	Not sure	Yes	No	Not Sure	No	No	No	No	Yes	No
20	< 25 years	Female	Christian	SHS/Technical/Vocational	Self Employed		Not Sure	Yes	Yes	Yes	Yes	No	No	Yes	Astrazeneca	Yes	No	No	No	No	No	No	No	No	No	Yes	No	No		very high		Extremely unlikely	Not sure	Not sure		Yes			Not sure	Not sure	No	No	No	No	No	No	No	No	No
51	25 & abive	Male	Christian	Tertiary	employed		Yes	Yes	No	No	Yes	Yes	No	Yes	Astrazeneca	Yes	Yes	No	Yes	Yes	Yes	Yes	No	No	No	No	No	Yes		Low	very high	unlikely	Not sure	Severe		No	Mistrust of health system	In about a year	Yes	Yes	Yes	No	No	No	No	No	No	No	No
21	< 25 years	Female	Christian	SHS/Technical/Vocational	Self Employed		Yes	Yes	No	Yes	No	No	No	Yes	Sputnik V vacine	No	Yes	No	No	No	No	No	No	No	No	No	No	No		high unlikely		likely	Not sure	very severe		No	Mistrust of health system	Immediately	Yes	Not sure	No	No	No	No	No	No	No	Yes	No
23	< 25 years	Female	Christian	SHS/Technical/Vocational	employed		Yes	Yes	No	Yes	Yes	No	No	No		Yes	No	No	No	No	No	No	No	No	No	No	No	No		Low	Low	unlikely	Not sure	Not sure		No	Mistrust of health system	Not ever	Not sure	Not sure	Not Sure	Not Sure	Not Sure	No	No	No	No	Yes	No
38	25 & abive	Male	Christian	Tertiary	employed		Yes	Yes	Yes	No	Not Sure	No	No	Yes	Astrazeneca	Yes	Yes	No	No	No	Yes	Yes	Yes	No	Yes	Yes	Yes	Yes		high unlikely	high unlikely	likely	Not sure	Severe		Yes			Yes	Not sure	Not Sure	Not Sure	Not Sure	No	No	No	No	No	No
29	25 & abive	Female	Christian	Tertiary	employed		Yes	Yes	Not Sure	No	Yes	No	No	Yes	Astrazeneca	Yes	Yes	Yes	Yes	Yes	Yes	Yes	No	No	Yes	Yes	No	Yes		high unlikely	high unlikely	unlikely	Not sure	very severe		Yes			Not sure	Not sure	Not Sure	Not Sure	Not Sure	No	No	No	No	No	No
43	25 & abive	Male	Muslim	Tertiary	employed		Yes	Yes	No	Yes	Yes	No	No	Yes	Astrazeneca	Yes	Yes	Yes	Yes	Yes	Yes	No	No	Yes	Yes	Yes	Yes	Yes		high unlikely	high unlikely	likely	Not at all susceptible	Severe		Yes			No	No	No	No	No	No	No	No	No	No	No
45	25 & abive	Male	Christian	Tertiary	employed		Yes	Yes	Yes	Not Sure	Not Sure	No	No	Yes	Astrazeneca	Not Sure	Yes	Yes	Yes	Yes	Yes	Yes	No	No	No	No	No	No		high unlikely	high unlikely	likely	Not sure	very severe		Yes			Not sure	Not sure	Not Sure	Not Sure	Not Sure	No	No	No	No	No	No
26	25 & abive	Female	Muslim	Tertiary	employed		Yes	Yes	Yes	Yes	Yes	No	No	Yes	Astrazeneca	Yes	Yes	Yes	Yes	Yes	Yes	Yes	Yes	Yes	Yes	Yes	Yes	Yes		Low	Low	likely	Not sure	Not sure		Yes			No	No	No	No	No	No	No	No	No	No	No
28	25 & abive	Female	Christian	Tertiary	employed		Yes	Yes	Yes	No	Yes	No	No	Yes	Astrazeneca	Not Sure	Yes	Yes	Yes	Yes	Yes	No	No	No	Yes	Yes	Yes	No		high unlikely	Low	likely	Not sure	Not sure		Yes			Not sure	Not sure	Not Sure	Not Sure	Not Sure	No	No	No	No	No	No
32	25 & abive	Female	Christian	Tertiary	employed		Yes	Yes	Yes	Not Sure	Yes	No	No	Yes	Astrazeneca	Yes	Yes	Yes	Yes	Yes	Yes	No	Yes	Yes	No	No	Yes	Yes		high unlikely	high unlikely	likely	Not sure	Not sure		Yes			Yes	Yes	Yes	No	No	No	No	No	No	No	No
30	25 & abive	Male	Christian	Tertiary	employed		Yes	Yes	Yes	Yes	Yes	Yes	Yes	Yes	Modena	Yes	No	No	Yes	Yes	Yes	Yes	Yes	Yes	No	Yes	No	Yes		very high		Extremely unlikely	Not at all susceptible	Severe		Yes			Yes	Yes	Yes	Yes	Yes	Yes	Yes	Yes	Yes	Yes	Yes
28	25 & abive	Male	Christian	Tertiary	Student		Yes	Yes	Yes	Yes	Yes	Yes	Yes	Yes	Astrazeneca	Yes	No	No	Yes	Yes	Yes	Yes	No	No	No	No	No	Yes		high unlikely	high unlikely	likely	Not at all susceptible	Severe		Yes			No	No	No	No	No	No	No	No	No	No	No
28	25 & abive	Female	Christian	Tertiary	employed		Yes	Yes	No	Not Sure	Yes	Yes	No	Yes	Astrazeneca	Yes	Yes	Yes	Yes	Yes	No	Yes	Yes	No	No	Yes	Yes	Yes		Low	Low	unlikely	Not at all susceptible	Not sure		No	Mistrust of health system	When am convinced the vaccine is safe	Yes	Not sure	Yes	Not Sure	Not Sure	Yes	No	No	No	No	No
50	25 & abive	Male	Christian	Tertiary	employed		Yes	Yes	Yes	No	Yes	No	No	Yes	Astrazeneca	Yes	Yes	Yes	Yes	Yes	Yes	Yes	No	No	No	Yes	No	Yes		high unlikely	high unlikely	likely	Not at all susceptible	Severe		Yes			No	No	No	No	No	No	No	No	No	No	No
48	25 & abive	Female	Christian	Tertiary	employed		Yes	Yes	Yes	Yes	Yes	No	No	Yes	Astrazeneca	Yes	Yes	Yes	Yes	Yes	Yes	Yes	No	No	No	Yes	No	Yes		high unlikely	high unlikely	likely	Not sure	Severe		Yes			No	No	No	No	No	No	No	No	No	No	No
26	25 & abive	Male	Christian	Tertiary	employed		Yes	Yes	Yes	No	Yes	Yes	No	Yes	Astrazeneca	Yes	Yes	Yes	No	No	No	Yes	No	No	No	No	No	No		very high		extremely likely	Not sure	Not severe		Yes			Yes	No	Yes	No	No	No	No	No	No	No	No
36	25 & abive	Male	Christian	Tertiary	employed		Yes	Yes	Yes	No	No	No	No	Yes	Pfizer	Yes	Yes	No	No	No	No	No	No	No	No	No	No	No		very high		likely	Not at all susceptible	very severe		No	Mistrust of health system	Immediately	Yes	No	No	No	No	No	No	No	No	No	Yes
26	25 & abive	Female	Christian	Tertiary	employed		Yes	Yes	Yes	No	No	Yes	No	Yes	Astrazeneca	Yes	Yes	No	No	No	No	Yes	No	No	No	No	No	No		very high	high unlikely	Extremely unlikely	Not at all susceptible	Not severe		Yes			Yes	Not sure	No	No	Not Sure	Yes	No	No	No	No	No
40	25 & abive	Male	Christian	Tertiary	employed		Yes	Yes	No	Not Sure	Yes	No	No	Yes	Astrazeneca	Yes	Yes	Yes	Yes	Yes	Yes	Yes	Yes	Yes	Yes	Yes	Yes	Yes		high unlikely	high unlikely	likely	Not sure	Not sure		Yes			Yes	Yes	No	No	No	No	No	No	No	No	No
30	25 & abive	Female	Muslim	Tertiary	employed		Yes	Yes	Yes	No	Yes	No	No	Yes	Johnson and Johnson	No	Yes	Yes	Yes	Yes	No	Yes	No	No	Yes	No	Yes	No		Low	Low	likely	Not at all susceptible	Severe		No	Mistrust of health system	In 6 month time	No	No	No	No	No	No	No	No	Yes	No	No
37	25 & abive	Male	Christian	Tertiary	employed		Yes	Yes	Yes	Yes	Yes	Yes	Yes	Yes	Astrazeneca	Yes	Yes	Yes	Yes	Yes	Yes	Yes	No	No	No	No	No	No		very high	very high	unlikely	very susceptible	Severe		No	personal beliefs and experiences with vaccines	When am convinced the vaccine is safe	Yes	Yes	Yes	Yes	Yes	No	No	No	No	No	Yes
37	25 & abive	Male	Christian	Tertiary	employed		Yes	Yes	Yes	Yes	Yes	Yes	Yes	Yes	Astrazeneca	Yes	Yes	Yes	No	No	No	No	No	No	No	Yes	No	No		very high	very high	unlikely	very susceptible	Severe		No	personal beliefs and experiences with vaccines	When am convinced the vaccine is safe	Yes	Yes	Yes	Yes	Yes	No	No	No	No	No	Yes
28	25 & abive	Male	African Traditional Religion	Tertiary	employed		Yes	Yes	Not Sure	No	Yes	No	No	Yes	Johnson and Johnson	Yes	Yes	Yes	No	No	No	No	No	No	No	No	No	No		Low		unlikely	Not sure	Not sure		No	Mistrust of health system	When most peo[ple in the country have been vacinated	No	No	No	No	No	No	No	No	No	No	No
29	25 & abive	Female	Christian	Tertiary	employed		Yes	Yes	Yes	Yes	Yes	No	No	Yes	Astrazeneca	No	Yes	Yes	No	No	No	No	No	No	No	No	No	No		high unlikely		Extremely unlikely	Not at all susceptible	Not severe		No	Mistrust of health system	When most peo[ple in the country have been vacinated	No	Yes	No	No	No	No	No	No	No	No	Yes
26	25 & abive	Female	Christian	Tertiary	employed		Yes	Yes	Yes	No	Yes	No	No	Yes	Astrazeneca	No	Yes	Yes	No	No	No	No	No	No	No	No	No	No		Low	Low	Extremely unlikely	Not at all susceptible	Severe		Yes			Yes	Yes	No	No	No	No	No	No	No	No	Yes
35	25 & abive	Female	Muslim	Tertiary	employed		Yes	Yes	No	No	No	Not Sure	No	Yes	Johnson and Johnson	Yes	Yes	No	Yes	Yes	Yes	No	Yes	Yes	Yes	Yes	No	Yes		Low	Low	Extremely unlikely	Not at all susceptible	Not severe		No	Mistrust of health system	When am convinced the vaccine is safe	No	Not sure	Not Sure	Not Sure	Not Sure	No	No	No	No	No	No
38	25 & abive	Male	Christian	Tertiary	employed		Yes	Yes	Not Sure	Yes	No	No	No	Yes	Astrazeneca	Yes	Yes	Yes	Yes	Yes	No	Yes	No	No	No	Yes	Yes	No		high unlikely	Low	unlikely	Not sure	very severe		Yes			Yes	Yes	Yes	No	No	No	No	No	No	No	No
36	25 & abive	Female	Muslim	Tertiary	employed		Yes	Yes	No	Not Sure	Yes	No	No	Yes	Astrazeneca	Yes	Yes	Yes	Yes	Yes	No	No	No	No	No	No	No	No		Low	Low	unlikely	Not sure	Not sure		Yes			Yes	Yes	Yes	No	No	No	No	No	No	No	No
33	25 & abive	Male	Christian	Tertiary	Unemployed		Yes	Yes	Yes	No	Yes	Yes	No	Yes	Pfizer	Yes	Yes	No	Yes	Yes	No	No	No	No	Yes	No	No	No		Low	high unlikely	likely	Not at all susceptible	Severe		No	Mistrust of health system	In about a year	Not sure	No	No	Not Sure	No	No	No	No	Yes	No	No
30	25 & abive	Male	Muslim	Tertiary	employed		Yes	Yes	Yes	No	No	Not Sure	No	Yes	Astrazeneca	Yes	Yes	Yes	Yes	Yes	Yes	No	No	No	Yes	Yes	Yes	Yes		high unlikely	high unlikely	likely	very susceptible	Severe		Yes			Not sure	Not sure	Yes	Not Sure	Not Sure	No	No	No	No	No	No
31	25 & abive	Male	Muslim	Tertiary	Self Employed		Yes	No	Yes	Yes	Yes	Yes	Yes	No		Yes	Yes	Yes	No	No	No	No	No	No	No	No	No	No		Low	Low	unlikely	Not sure	Not severe		Yes			Not sure	Not sure	No	No	No	No	No	No	No	No	No
20	< 25 years	Female	Muslim	Tertiary	Student		Yes	Yes	Yes	No	Yes	Yes	No	Yes	Johnson and Johnson	Yes	Yes	Yes	Yes	Yes	No	No	No	Yes	No	No	No	No		Low	Low	unlikely	very susceptible	Not severe		No	Mistrust of health system	Immediately	Not sure	Not sure	No	Not Sure	Not Sure	No	No	No	No	No	No
19	< 25 years	Female	Christian	SHS/Technical/Vocational	Student		Yes	Yes	No	No	Not Sure	No	No	Yes	Johnson and Johnson	Not Sure	Yes	Yes	Yes	Yes	Yes	No	No	Yes	No	Yes	Yes	Yes		very high	high unlikely	Extremely unlikely	Not at all susceptible	Not severe		No	Mistrust of the country of origin	When am convinced the vaccine is safe	Not sure	Yes	Not Sure	Not Sure	Not Sure	Yes	No	No	No	Yes	No
57	25 & abive	Male	Christian	No Education	Self Employed		Yes	Yes	No	Not Sure	Not Sure	No	No	Yes	Pfizer	Not Sure	Yes	Yes	Yes	Yes	No	Yes	No	No	No	No	No	No		very high	high unlikely	likely	Not sure	Severe		No	Mistrust of health system	Immediately	Not sure	Not sure	Not Sure	Not Sure	Not Sure	Yes	Yes	No	No	No	No
32	25 & abive	Male	Christian	Basic	Self Employed		Yes	Yes	Not Sure	Not Sure	No	Yes	Yes	Yes	Pfizer	Not Sure	Yes	Yes	No	No	Yes	No	Yes	Yes	No	No	No	No		high unlikely	high unlikely	Extremely unlikely	Not at all susceptible	Severe		No	Advice from religion leaders	When most peo[ple in the country have been vacinated	Not sure	Not sure	No	No	Not Sure	Yes	No	Yes	Yes	No	No
24	< 25 years	Male	Christian	Tertiary	employed		Yes	Yes	No	Yes	Yes	No	No	Yes	Pfizer	Yes	Yes	Yes	No	Yes	No	No	No	No	No	No	No	No		very high	very high	likely	Not sure	Severe		Yes			Yes	Not sure	No	No	No	No	No	No	No	No	No
30	25 & abive	Female	Christian	SHS/Technical/Vocational	Self Employed		Yes	Yes	No	No	Yes	No	No	No		Yes	Yes	Yes	No	No	No	No	No	No	No	No	No	No		Low	Low	Extremely unlikely	Not at all susceptible	Not severe		No	Mistrust of health system	When am convinced the vaccine is safe	Not sure	No	No	Not Sure	Not Sure	No	No	No	No	Yes	No
42	25 & abive	Female	Christian	SHS/Technical/Vocational	Self Employed		Not Sure	Yes	Not Sure	No	Not Sure	Yes	No	Yes	Johnson and Johnson	Yes	Yes	Yes	No	No	No	No	No	No	No	No	No	Yes		high unlikely	high unlikely	unlikely	Not sure	Not severe		No	Mistrust of health system	When am convinced the vaccine is safe	Not sure	Not sure	Yes	No	No	No	No	No	No	No	No
44	25 & abive	Female	Muslim	No Education	Unemployed		Yes	No	Not Sure	Not Sure	No	No	Yes	Yes	Pfizer	Not Sure	Yes	Yes	Yes	Yes	Yes	Yes	No	No	No	No	No	No		very high	high unlikely	likely	Not at all susceptible	Severe		No	Mistrust of health system	When am convinced the vaccine is safe	Not sure	Not sure	Not Sure	Not Sure	Not Sure	Yes	No	No	Yes	No	No
24	< 25 years	Male	Christian	SHS/Technical/Vocational	employed		Yes	Yes	No	Not Sure	Yes	Yes	No	Yes	Pfizer	Yes	Yes	No	No	Yes	Yes	Yes	No	No	Yes	No	No	No		very high	high unlikely	Extremely unlikely	Not sure	Not sure		Yes			Not sure	Yes	Not Sure	Not Sure	Not Sure	Yes	No	No	No	No	No
27	25 & abive	Male	Christian	Tertiary	employed		Yes	Yes	Yes	No	Yes	Yes	Yes	Yes	Astrazeneca	Yes	Yes	No	Yes	Yes	Yes	Yes	No	No	No	Yes	Yes	Yes		very high	very high	extremely likely	very susceptible	Not sure		No	Mistrust of health system	Immediately	Yes	Yes	Yes	No	Not Sure	No	No	No	No	No	No
20	< 25 years	Female	Christian	Tertiary	Student		Yes	Yes	No	Not Sure	Not Sure	Yes	No	No		Yes	Yes	No	No	No	No	Yes	Yes	Yes	Yes	Yes	No	Yes		Low	Low	Extremely unlikely	Not at all susceptible	Not severe		No	Mistrust of health system	When am convinced the vaccine is safe	Not sure	Not sure	Not Sure	Not Sure	Yes	No	No	No	No	No	No
21	< 25 years	Female	Christian	Tertiary	employed		Yes	Yes	No	Yes	Yes	Yes	No	Yes	Astrazeneca	Yes	Yes	No	No	No	No	No	No	No	No	No	No	No		Low		likely	Not sure	Not sure		Yes			Yes	Not sure	Yes	Not Sure	Not Sure	No	No	No	No	No	Yes
22	< 25 years	Female	Christian	Basic	Student		Yes	Yes	No	Yes	Yes	No	No	No		Yes	No	No	No	No	Yes	No	No	No	No	No	No	No		high unlikely	high unlikely	extremely likely	Not at all susceptible	Severe		No	Mistrust of health system	In about a year	Yes	No	No	No	No	No	No	No	No	No	No
23	< 25 years	Female	Muslim	Tertiary	employed		Yes	Yes	Yes	Yes	Yes	No	No	No		No	No	No	No	No	No	No	No	No	No	No	No	No		Low		unlikely	Not sure	Not sure		No	Mistrust of health system	When am convinced the vaccine is safe	No	No	No	No	No	No	No	No	No	No	No
24	< 25 years	Female	Christian	Tertiary	employed		Yes	Yes	Yes	No	No	No	No	Yes	Astrazeneca	No	Yes	No	Yes	No	Yes	Yes	Yes	Yes	Yes	No	Yes	Yes		Low	Low	likely	very susceptible	Severe		Yes			Yes	Not sure	Yes	Not Sure	Not Sure	No	No	No	No	No	No
27	25 & abive	Male	Christian	Tertiary	employed		Yes	Yes	No	No	No	No	No	Yes	Astrazeneca	Yes	Yes	No	Yes	Yes	Yes	Yes	No	Yes	No	Yes	No	No		very high	high unlikely	extremely likely	very susceptible	Severe		Yes			Yes	Not sure	Not Sure	No	No	No	No	No	No	No	No
36	25 & abive	Male	Christian	SHS/Technical/Vocational	employed		Yes	Yes	Yes	Yes	No	Yes	No	Yes	Astrazeneca	No	Yes	No	Yes	Yes	Yes	No	No	No	Yes	No	Yes	No		Low	Low	likely	Not sure	Not sure		No	Mistrust of health system	When am convinced the vaccine is safe	Not sure	Not sure	Not Sure	Not Sure	Not Sure	No	No	Yes	No	Yes	No
21	< 25 years	Male	Christian	SHS/Technical/Vocational	Student		Yes	Yes	No	No	Yes	No	No	Yes	Astrazeneca	No	Yes	No	No	Yes	Yes	Yes	Yes	Yes	Yes	Yes	Yes	Yes		high unlikely	Low	likely	Not sure	Not sure		No	Mistrust of health system	When am convinced the vaccine is safe	Not sure	Not sure	Not Sure	Not Sure	Not Sure	Yes	No	Yes	No	No	Yes
40	25 & abive	Male	Christian	Tertiary	employed		Yes	Yes	No	No	No	No	No	Yes	Astrazeneca	Yes	Yes	Yes	No	Yes	Yes	Yes	No	Yes	Yes	Yes	Yes	Yes		Low	Low	likely	Not sure	Not sure		Yes			Yes	Not sure	Yes	No	No	No	No	No	No	No	No
37	25 & abive	Male	Christian	Basic	Self Employed		Yes	Yes	Not Sure	Not Sure	Not Sure	No	No	No		Not Sure	Yes	Yes	Yes	No	Yes	No	No	Yes	No	No	No	No		Low	Low	unlikely	Not sure	Not sure		No	Mistrust of health system	When am convinced the vaccine is safe	Not sure	Not sure	Not Sure	Not Sure	Not Sure	No	No	No	No	No	No
22	< 25 years	Female	Christian	Tertiary	Student		Yes	Yes	Not Sure	No	Yes	No	No	Yes	Sinovac Biotech	Yes	No	No	No	Yes	No	No	No	No	No	No	No	No		Low	Low	likely	Not sure	Not severe		No	Mistrust of health system	When am convinced the vaccine is safe	Not sure	Not sure	Not Sure	No	No	No	No	No	No	No	No
20	< 25 years	Male	Christian	SHS/Technical/Vocational	Student		Yes	Yes	No	Yes	Yes	Yes	No	No		Yes	Yes	No	No	Yes	No	No	No	No	No	No	No	No		Low		Extremely unlikely	Not sure	Not severe		No	Advice from religion leaders	When am convinced the vaccine is safe	Not sure	Not sure	Not Sure	Not Sure	Not Sure	No	No	No	No	No	No
24	< 25 years	Male	Christian	Tertiary	Student		Yes	Yes	Not Sure	Yes	Yes	Yes	No	No		Yes	Yes	Yes	Yes	Yes	Yes	Yes	Yes	Yes	Yes	Yes	Yes	Yes		Low	Low	unlikely	Not sure	Not sure		No	personal beliefs and experiences with vaccines	When am convinced the vaccine is safe	Not sure	Not sure	Not Sure	No	No	No	No	No	No	No	Yes
35	25 & abive	Female	Christian	SHS/Technical/Vocational	Unemployed		Yes	Yes	No	Yes	Yes	No	No	Yes	Astrazeneca	Yes	Yes	Yes	Yes	Yes	Yes	Yes	No	Yes	Yes	Yes	Yes	Yes		Low	very high	Extremely unlikely	Not at all susceptible	Not sure		Yes			Yes	Yes	No	Not Sure	Not Sure	No	No	No	Yes	Yes	Yes
25	25 & abive	Male	Christian	Tertiary	employed		Yes	Yes	Yes	No	Yes	Yes	Yes	Yes	Astrazeneca	Yes	Yes	Yes	Yes	Yes	Yes	Yes	Yes	Yes	Yes	Yes	Yes	Yes		Low	Low	likely	Not sure	Not sure		Yes			Yes	Yes	Yes	No	No	No	No	No	No	Yes	Yes
33	25 & abive	Male	Christian	Basic	Self Employed		Yes	Yes	No	Yes	Not Sure	Not Sure	No	No		Yes	Yes	No	Yes	Yes	Yes	Yes	No	No	No	No	Yes	No		Low	high unlikely	unlikely	Not sure	Not sure		No	Mistrust of health system	When most peo[ple in the country have been vacinated	Not sure	Not sure	Not Sure	Not Sure	Not Sure	Yes	No	No	No	No	No
37	25 & abive	Female	Christian	No Education	Self Employed		Yes	No	Yes	No	No	No	No	No		Not Sure	Yes	No	Yes	No	Yes	No	No	Yes	No	No	No	No		Low	Low	likely	Not sure	Not sure		No	Mistrust of health system	Not ever	Not sure	Not sure	Not Sure	Yes	Yes	Yes	Yes	Yes	No	No	No
27	25 & abive	Male	Christian	Basic	Self Employed		Yes	No	No	No	Not Sure	No	No	No		Not Sure	Yes	Yes	No	No	No	Yes	Yes	Yes	Yes	No	No	No		high unlikely	high unlikely	unlikely	Not sure	Not sure		No	Mistrust of health system	When most peo[ple in the country have been vacinated	Not sure	Not sure	Not Sure	Not Sure	Not Sure	Yes	No	No	No	No	No
44	25 & abive	Female	Muslim	No Education	employed		Yes	Yes	Yes	Not Sure	Not Sure	Not Sure	No	Yes	Sinovac Biotech	Not Sure	Yes	No	No	Yes	Yes	No	No	Yes	No	No	No	No		Low	Low	likely	Not sure	Not severe		No	personal beliefs and experiences with vaccines	Immediately	Yes	Not sure	Not Sure	Not Sure	Not Sure	No	No	No	Yes	Yes	Yes
43	25 & abive	Male	Christian	Basic	Unemployed		Yes	Yes	Not Sure	Not Sure	Not Sure	Not Sure	No	No		Not Sure	Yes	Yes	Yes	Yes	Yes	Yes	Yes	Yes	No	No	No	No		Low	Low	unlikely	Not sure	Not sure		No	Mistrust of health system	When am convinced the vaccine is safe	Not sure	Not sure	Not Sure	Not Sure	Not Sure	No	Yes	No	No	No	No
25	25 & abive	Female	Muslim	Basic	employed		Yes	Yes	Yes	Yes	Yes	Yes	Yes	No		Yes	Yes	No	No	No	Yes	No	No	No	No	No	No	No		Low	Low	unlikely	Not sure	Not sure		No	Mistrust of the pharmaceutical company	When am convinced the vaccine is safe	Not sure	Not sure	Not Sure	Not Sure	Not Sure	Yes	No	No	No	No	No
34	25 & abive	Male	Christian	No Education	Self Employed		Yes	Yes	Not Sure	Not Sure	Not Sure	Yes	No	No		Not Sure	Yes	No	Yes	No	No	No	No	No	No	No	No	No		Low	Low	unlikely	Not at all susceptible	Not sure		No	Mistrust of health system	Not ever	Not sure	Not sure	Not Sure	Not Sure	Not Sure	No	No	Yes	No	No	No
26	25 & abive	Male	Christian	Tertiary	employed		Yes	Yes	No	Yes	Yes	Yes	No	Yes	Astrazeneca	Yes	Yes	Yes	Yes	Yes	Yes	Yes	Yes	Yes	Yes	Yes	Yes	Yes		very high	very high	likely	very susceptible	Severe		Yes			Yes	Yes	Yes	No	No	No	No	No	No	No	No
19	< 25 years	Female	Muslim	SHS/Technical/Vocational	Student		Yes	Yes	No	Yes	Yes	Yes	No	No		Yes	Yes	No	Yes	Yes	No	No	No	Yes	Yes	No	No	No		Low	Low	likely	Not sure	Not sure		No	Mistrust of the pharmaceutical company	In about a year	Yes	Yes	Not Sure	Not Sure	Not Sure	Yes	Yes	Yes	Yes	Yes	No
37	25 & abive	Male	Christian	Tertiary	employed		Yes	Yes	Yes	No	No	No	No	Yes	Astrazeneca	No	Yes	Yes	Yes	Yes	Yes	Yes	Yes	Yes	Yes	Yes	Yes	No		very high	very high	likely	very susceptible	Severe		Yes			Yes	Yes	Yes	No	No	No	No	No	No	No	No
30	25 & abive	Female	Christian	No Education	Unemployed		Not Sure	No	Yes	No	No	No	No	No		No	Yes	No	Yes	No	Yes	No	No	No	No	No	No	No		very high	very high	likely	very susceptible	Severe		No	Advice from religion leaders	When am convinced the vaccine is safe	Not sure	Not sure	Not Sure	Not Sure	Not Sure	Yes	Yes	Yes	Yes	Yes	No
20	< 25 years	Male	Christian	SHS/Technical/Vocational	employed		Yes	No	Yes	No	Yes	Yes	No	Yes	Pfizer	No	Yes	Yes	Yes	No	No	No	No	Yes	No	No	No	No		Low	Low	Extremely unlikely	Not at all susceptible	Not sure		No	Mistrust of the country of origin	When most peo[ple in the country have been vacinated	Not sure	Not sure	Not Sure	Not Sure	Not Sure	Yes	No	No	No	No	No
32	25 & abive	Male	Muslim	No Education	employed		Yes	Yes	Not Sure	Not Sure	Yes	Yes	No	No		No	Yes	Yes	Yes	No	No	No	No	No	No	No	No	No		Low	Low	unlikely	Not at all susceptible	Not sure		No	Mistrust of the country of origin	Not ever	Not sure	Not sure	Not Sure	Not Sure	Not Sure	Yes	No	No	No	No	No
40	25 & abive	Male	Christian	Tertiary	employed		Yes	Yes	Yes	No	Yes	Yes	No	Yes	Astrazeneca	Not Sure	No	No	No	No	Yes	No	No	No	Yes	No	No	No		Low	high unlikely	likely	Not sure	Not sure		Yes			Yes	Not sure	Not Sure	Not Sure	Not Sure	No	No	No	No	No	No
35	25 & abive	Female	Christian	Tertiary	employed		Yes	Yes	Yes	Yes	Yes	Yes	No	Yes	Astrazeneca	Not Sure	No	No	No	No	No	No	No	No	No	No	No	No		Low	Low	likely	Not sure	Not sure		Yes			Yes	Not sure	Not Sure	Not Sure	No	No	No	No	No	No	No
20	< 25 years	Female	Christian	Tertiary	Student		Yes	Yes	Yes	Yes	Yes	No	No	Yes	Sinovac Biotech	Yes	Yes	No	Yes	Yes	No	No	No	No	Yes	Yes	No	Yes		Low	high unlikely	Extremely unlikely	Not at all susceptible	Not sure		Yes			Yes	Yes	Yes	Not Sure	Not Sure	No	No	No	No	Yes	No
21	< 25 years	Female	Christian	Tertiary	Student		Yes	Yes	Yes	No	Yes	No	No	Yes	Sputnik V vacine	Yes	No	No	No	No	No	No	No	No	No	No	No	No		Low	Low	likely	Not at all susceptible	Not sure		Yes			Yes	Yes	Yes	No	No	Yes	Yes	Yes	Yes	Yes	Yes
51	25 & abive	Male	Muslim	SHS/Technical/Vocational	Self Employed		Yes	Yes	Yes	No	No	Not Sure	No	No		No	Yes	No	No	No	Yes	No	No	No	No	No	No	No		Low	Low	unlikely	Not at all susceptible	Not severe		No	personal beliefs and experiences with vaccines	Not ever	Not sure	Not sure	Not Sure	Yes	Yes	Yes	Yes	Yes	Yes	Yes	No
34	25 & abive	Female	Christian	Tertiary	employed		Yes	Yes	No	Yes	Yes	Yes	Yes	Yes	Astrazeneca	Yes	Yes	No	Yes	Yes	Yes	Yes	No	Yes	Yes	Yes	No	Yes		very high	very high	extremely likely	Not sure	Severe		Yes			Yes	Yes	No	No	No	No	No	No	No	No	No
28	25 & abive	Male	Christian	Tertiary	Student		Yes	Yes	Yes	No	Yes	Yes	No	Yes	Pfizer	Yes	Yes	No	Yes	Yes	Yes	No	No	Yes	Yes	No	No	No		very high	Low	unlikely	Not sure	Not sure		No	personal beliefs and experiences with vaccines	When am convinced the vaccine is safe	Yes	Yes	Not Sure	Not Sure	Not Sure	No	No	No	No	No	No
46	25 & abive	Female	Christian	Basic	employed		Yes	No	Yes	No	No	Yes	No	No		No	Yes	No	No	No	Yes	No	No	No	No	No	No	No		Low	Low	Extremely unlikely	Not at all susceptible	Not severe		No	Mistrust of the pharmaceutical company	When am convinced the vaccine is safe	Not sure	No	Not Sure	No	Not Sure	Yes	No	No	No	No	No
22	< 25 years	Male	Christian	SHS/Technical/Vocational	Student		Yes	Yes	Yes	No	Yes	No	No	Yes	Astrazeneca	Yes	Yes	No	Yes	Yes	Yes	Yes	Yes	Yes	No	Yes	Yes	Yes		high unlikely	Low	unlikely	Not sure	Severe		No	Mistrust of health system	When am convinced the vaccine is safe	Not sure	Not sure	Not Sure	Not Sure	Not Sure	Yes	No	No	No	No	Yes
28	25 & abive	Female	Christian	Basic	Unemployed		Yes	Yes	Yes	No	No	Yes	No	Yes	Astrazeneca	No	Yes	Yes	No	Yes	Yes	Yes	No	Yes	Yes	No	Yes	Yes		Low	Low	unlikely	Not sure	Not sure		No	Mistrust of the pharmaceutical company	When am convinced the vaccine is safe	Not sure	Not sure	Not Sure	Not Sure	Not Sure	Yes	Yes	Yes	Yes	Yes	Yes
19	< 25 years	Female	Christian	Tertiary	Student		Not Sure	Yes	No	Yes	Yes	No	No	Yes	Astrazeneca	Yes	No	No	Yes	No	Yes	Yes	No	Yes	No	No	Yes	Yes		Low	Low	unlikely	very susceptible	very severe		No	Mistrust of health system	In 6 month time	Not sure	Not sure	Not Sure	No	No	No	No	No	No	No	No
24	< 25 years	Female	Christian	SHS/Technical/Vocational	Student		Yes	Yes	Not Sure	Yes	Not Sure	Yes	Yes	Yes	Astrazeneca	Not Sure	Yes	Yes	No	Yes	Yes	Yes	No	Yes	Yes	Yes	No	Yes		high unlikely	high unlikely	likely	Not sure	Not severe		No	Mistrust of health system	Immediately	Not sure	Not sure	Yes	Not Sure	Not Sure	No	No	No	No	No	No
19	< 25 years	Male	Christian	Tertiary	Student		Yes	Yes	No	No	Not Sure	No	No	No		Yes	Yes	No	No	Yes	No	No	No	No	Yes	Yes	Yes	Yes		Low	high unlikely	unlikely	Not sure	Not sure		No	Mistrust of health system	Not ever	Not sure	Not sure	Not Sure	Not Sure	Not Sure	No	No	No	No	Yes	No
18	< 25 years	Male	Christian	Tertiary	Student		Yes	Yes	No	Yes	Yes	No	No	No		Yes	No	No	No	Yes	No	Yes	No	No	Yes	No	Yes	Yes		Low	Low	likely	Not at all susceptible	Not severe		No	Mistrust of health system	When am convinced the vaccine is safe	Not sure	Yes	Not Sure	Not Sure	Not Sure	No	No	No	Yes	No	No
18	< 25 years	Female	Christian	Tertiary	Student		Yes	Yes	Not Sure	No	Yes	Yes	No	Yes	Sputnik V vacine	Yes	Yes	Yes	No	Yes	No	Yes	Yes	Yes	Yes	No	Yes	Yes		Low	Low	unlikely	Not sure	Not sure		No	Mistrust of health system	In about a year	Yes	Not sure	Not Sure	No	No	Yes	No	No	No	No	No
30	25 & abive	Male	Christian	Tertiary	Student		Yes	Yes	No	Yes	Not Sure	Not Sure	No	Yes	Astrazeneca	Not Sure	Yes	Yes	Yes	Yes	No	Yes	Yes	Yes	Yes	No	No	Yes		Low	Low	likely	Not sure	Severe		No	Mistrust of health system	When am convinced the vaccine is safe	Not sure	Not sure	Not Sure	Not Sure	Not Sure	No	No	No	No	No	No
19	< 25 years	Male	Christian	Tertiary	Student		Yes	Yes	Not Sure	No	No	Yes	No	Yes	Astrazeneca	Not Sure	Yes	No	No	Yes	Yes	Yes	No	Yes	Yes	Yes	Yes	No		high unlikely		Extremely unlikely	Not sure	very severe		No	Mistrust of health system	Immediately	Yes	Not sure	No	Not Sure	Not Sure	No	No	No	No	No	No
22	< 25 years	Female	Christian	Tertiary	Student		Yes	No	No	Yes	No	Yes	Yes	Yes	Sputnik V vacine	No	Yes	No	Yes	No	Yes	Yes	No	No	Yes	Yes	No	Yes		very high	very high	extremely likely	Not at all susceptible	very severe		No	Mistrust of health system	Not ever	Yes	No	No	Not Sure	Not Sure	No	No	No	No	Yes	No
23	< 25 years	Male	Christian	Tertiary	Student		Yes	Yes	No	Yes	Yes	No	No	No		Yes	Yes	No	No	Yes	Yes	Yes	Yes	Yes	Yes	No	No	Yes		Low	Low	unlikely	Not at all susceptible	Not sure		No	Mistrust of health system	When most peo[ple in the country have been vacinated	Not sure	No	No	No	No	No	No	No	No	No	No
53	25 & abive	Male	Christian	Basic	Self Employed		Yes	Yes	No	Yes	Yes	No	No	No		Yes	Yes	No	Yes	Yes	Yes	Yes	Yes	Yes	Yes	Yes	Yes	Yes		Low	Low	unlikely	Not at all susceptible	Not sure		No	Mistrust of health system	When most peo[ple in the country have been vacinated	Not sure	No	No	No	No	No	No	No	No	No	No
23	< 25 years	Female	Christian	Tertiary	Student		Yes	Yes	Not Sure	No	Yes	No	No	Yes	Astrazeneca	Yes	Yes	No	No	No	No	No	No	No	No	No	No	Yes		Low	Low	unlikely	Not sure	Not sure		No	Mistrust of health system	When am convinced the vaccine is safe	No	Not sure	Not Sure	Not Sure	Not Sure	No	No	No	No	No	No
19	< 25 years	Female	Christian	Tertiary	Student		Yes	No	No	Yes	Not Sure	No	No	Yes	Astrazeneca	Yes	Yes	No	No	Yes	Yes	Yes	Yes	Yes	Yes	No	Yes	Yes		Low	Low	likely	Not sure	very severe		No	Mistrust of health system	When am convinced the vaccine is safe	Not sure	Not sure	Not Sure	Not Sure	Not Sure	Yes	No	No	No	No	No
20	< 25 years	Female	Christian	Tertiary	Student		Yes	No	No	Not Sure	Not Sure	No	No	No		Not Sure	Yes	No	No	No	No	No	No	No	No	No	No	No		Low	Low	Extremely unlikely	Not sure	Not sure		No	Mistrust of the country of origin	Not ever	Not sure	Not sure	Not Sure	Not Sure	Not Sure	Yes	No	No	No	No	No
20	< 25 years	Female	Christian	Tertiary	Student		Yes	No	Not Sure	Yes	Yes	No	No	No		Yes	Yes	No	No	No	No	No	No	Yes	Yes	No	Yes	Yes		high unlikely		unlikely	Not at all susceptible	Not sure		No	Mistrust of health system	Not ever	Not sure	Not sure	No	No	Not Sure	No	No	No	No	No	No
20	< 25 years	Female	Christian	Tertiary	Student		Yes	No	No	No	Yes	No	No	Yes	Sputnik V vacine	Yes	No	Yes	No	Yes	No	No	No	No	No	No	No	No		Low	high unlikely	Extremely unlikely	Not at all susceptible	very severe		No	Mistrust of the pharmaceutical company	Immediately	Yes	Not sure	Not Sure	No	No	Yes	No	No	No	No	No
28	25 & abive	Male	Christian	SHS/Technical/Vocational	Student		Yes	No	Not Sure	Not Sure	Not Sure	Not Sure	No	Yes	Astrazeneca	Not Sure	Yes	Yes	No	No	No	No	No	No	No	No	No	No		Low	Low	unlikely	Not sure	Not sure		No	personal beliefs and experiences with vaccines	When am convinced the vaccine is safe	Not sure	Not sure	Not Sure	Not Sure	Not Sure	Yes	No	No	No	No	No
28	25 & abive	Female	Christian	Tertiary	Student		Yes	Yes	No	Yes	Yes	No	No	No		Yes	Yes	No	Yes	Yes	Yes	Yes	Yes	Yes	Yes	Yes	Yes	Yes		Low	Low	unlikely	Not at all susceptible	Not sure		No	Personal beliefs and experiences with vaccines	When most peo[ple in the country have been vacinated	Yes	Yes	No	No	No	No	No	No	No	No	No
28	25 & abive	Male	Christian	Tertiary	Student		Yes	Yes	Yes	Not Sure	Not Sure	Not Sure	No	Yes	Astrazeneca	Not Sure	Yes	Yes	No	No	No	No	No	No	No	No	No	No		Low	Low	unlikely	Not at all susceptible	Not severe		No	personal beliefs and experiences with vaccines	When am convinced the vaccine is safe	Not sure	Not sure	Not Sure	Not Sure	Not Sure	Yes	No	No	No	No	No
20	< 25 years	Male	Christian	Tertiary	Student		Yes	Yes	Not Sure	Yes	Yes	No	No	No		Yes	Yes	No	No	Yes	Yes	Yes	Yes	Yes	Yes	Yes	Yes	Yes		Low	Low	unlikely	Not sure	Not sure		No	Personal beliefs and experiences with vaccines	Immediately	Yes	Not sure	Not Sure	Not Sure	Not Sure	No	No	No	No	No	No
20	< 25 years	Male	Christian	Tertiary	Student		Yes	Yes	Not Sure	Not Sure	Not Sure	No	No	Yes	Pfizer	Not Sure	No	No	No	No	No	No	No	No	No	No	No	No		Low	Low	unlikely	Not sure	Severe		No	Personal beliefs and experiences with vaccines	When am convinced the vaccine is safe	Not sure	Not sure	Not Sure	Not Sure	Not Sure	Yes	No	No	No	No	No
20	< 25 years	Male	Muslim	Tertiary	Student		Yes	Yes	No	Not Sure	Yes	Yes	No	Yes	Astrazeneca	Yes	No	No	No	No	No	No	No	No	No	No	No	No		Low	Low	unlikely	very susceptible	Not sure		No	Personal beliefs and experiences with vaccines	When am convinced the vaccine is safe	Yes	Yes	Yes	No	Not Sure	Yes	Yes	Yes	Yes	Yes	Yes
20	< 25 years	Male	Christian	Tertiary	Student		Yes	Yes	No	Not Sure	Yes	Yes	No	Yes	Astrazeneca	Yes	Yes	No	Yes	Yes	No	Yes	No	No	No	Yes	Yes	Yes		Low	Low	Extremely unlikely	Not at all susceptible	Not severe		No	Personal beliefs and experiences with vaccines	When am convinced the vaccine is safe	Yes	Yes	Yes	No	No	No	No	No	No	No	No
22	< 25 years	Male	Christian	Tertiary	Student		Yes	Yes	No	Yes	No	Yes	No	Yes	Astrazeneca	Yes	Yes	Yes	No	Yes	No	Yes	Yes	Yes	Yes	No	Yes	Yes		high unlikely	Low	Extremely unlikely	Not at all susceptible	Not sure		No	Mistrust of health system	When am convinced the vaccine is safe	Yes	No	Yes	Not Sure	Not Sure	No	No	No	No	No	No
25	25 & abive	Male	Muslim	Tertiary	Student		Yes	Yes	Yes	No	No	No	No	Yes	Astrazeneca	Yes	Yes	Yes	Yes	Yes	Yes	Yes	No	Yes	Yes	Yes	No	Yes		very high	very high	unlikely	Not sure	Not sure		No	Personal beliefs and experiences with vaccines	Immediately	Yes	No	No	No	Yes	No	No	No	No	No	No
20	< 25 years	Female	Christian	Tertiary	Student		Yes	Yes	Yes	No	Yes	Yes	No	Yes	Astrazeneca	Yes	Yes	Yes	Yes	No	Yes	Yes	Yes	No	No	No	No	No		Low	Low	likely	Not at all susceptible	Not severe		No	Personal beliefs and experiences with vaccines	When am convinced the vaccine is safe	Yes	Not sure	Yes	No	No	No	No	No	No	No	No
22	< 25 years	Male	Christian	Tertiary	Student		Yes	Yes	Yes	No	Not Sure	Yes	No	Yes	Astrazeneca	Yes	No	No	Yes	Yes	No	No	Yes	Yes	Yes	Yes	Yes	Yes		Low	Low	Extremely unlikely	Not at all susceptible	Not sure		No	Personal beliefs and experiences with vaccines	Immediately	Not sure	Yes	Yes	Not Sure	Not Sure	No	No	No	No	Yes	No
22	< 25 years	Female	Christian	Tertiary	Student		Yes	Yes	Not Sure	No	No	Yes	No	Yes	Astrazeneca	Yes	Yes	No	Yes	Yes	No	No	No	No	No	No	Yes	Yes		Low	Low	Extremely unlikely	Not at all susceptible	Not sure		No	Personal beliefs and experiences with vaccines	Immediately	Not sure	Yes	No	No	No	No	No	No	No	No	No
34	25 & abive	Male	Christian	Tertiary	employed		Yes	Yes	Yes	Not Sure	Yes	No	No	Yes	Astrazeneca	Yes	Yes	No	Yes	Yes	Yes	Yes	Yes	No	Yes	Yes	Yes	Yes		Low	high unlikely	likely	Not at all susceptible	Severe		No	Personal beliefs and experiences with vaccines	Immediately	Not sure	Yes	Yes	No	No	No	No	No	No	No	No
23	< 25 years	Female	Christian	Tertiary	Student		Yes	Yes	Not Sure	Not Sure	Not Sure	Yes	No	Yes	Astrazeneca	Not Sure	Yes	Yes	No	No	No	No	No	Yes	No	Yes	Yes	Yes		Low	Low	unlikely	Not at all susceptible	Not sure		No	Personal beliefs and experiences with vaccines	In 6 month time	Not sure	Not sure	Not Sure	Not Sure	Not Sure	Yes	No	No	No	No	No
37	25 & abive	Male	Christian	Tertiary	Student		Yes	Yes	Yes	No	Yes	No	No	Yes	Astrazeneca	Yes	Yes	Yes	No	Yes	Yes	Yes	No	Yes	Yes	Yes	Yes	Yes		Low	Low	Extremely unlikely	Not at all susceptible	Not sure		No	Personal beliefs and experiences with vaccines	When am convinced the vaccine is safe	Yes	Not sure	Yes	No	No	No	No	No	No	No	No
30	25 & abive	Male	Christian	Tertiary	Student		Yes	Yes	Not Sure	No	Yes	No	No	Yes	Astrazeneca	No	No	No	No	No	No	No	No	No	No	No	No	No		high unlikely	high unlikely	extremely likely	Not sure	very severe		Yes			No	Yes	No	Yes	No	No	No	No	No	No	No
30	25 & abive	Male	Christian	Tertiary	Student		Yes	Yes	No	Not Sure	Not Sure	No	No	No		Yes	Yes	Yes	Yes	Yes	Yes	Yes	Yes	Yes	Yes	Yes	Yes	Yes		Low	Low	unlikely	Not at all susceptible	very severe		Yes			Yes	Yes	Yes	No	No	No	No	No	No	No	No
48	25 & abive	Female	Christian	Basic	Self Employed		Yes	Yes	No	Yes	Yes	No	No	No		Yes	Yes	No	No	Yes	Yes	No	No	No	No	No	No	No		Low	Low	unlikely	Not at all susceptible	Not sure		No	Personal beliefs and experiences with vaccines	When most peo[ple in the country have been vacinated	Not sure	No	No	No	No	No	No	No	No	No	No
19	< 25 years	Female	Christian	Tertiary	Student		Yes	Yes	No	Yes	Yes	No	No	No		Yes	Yes	No	Yes	Yes	Yes	Yes	Yes	Yes	Yes	Yes	Yes	Yes		Low	Low	likely	Not at all susceptible	very severe		Yes			Not sure	No	No	No	No	No	No	No	No	No	No
18	< 25 years	Female	Christian	Tertiary	Student		Yes	Yes	Yes	No	Yes	Yes	No	Yes	Johnson and Johnson	Yes	Yes	No	No	Yes	No	No	No	No	No	No	No	No		high unlikely	high unlikely	likely	Not sure	very severe		Yes			Not sure	Yes	Yes	No	No	No	No	No	No	No	No
22	< 25 years	Female	Christian	SHS/Technical/Vocational	Student		Not Sure	No	Not Sure	Not Sure	Not Sure	Yes	Yes	Yes	Modena	Not Sure	No	No	No	No	Yes	Yes	Yes	No	No	No	Yes	Yes		very high	Low	likely	Not sure	Not severe		No	Mistrust of the country of origin	When am convinced the vaccine is safe	Not sure	Yes	Yes	Not Sure	Yes	No	No	No	No	No	Yes
18	< 25 years	Female	Christian	Tertiary	Student		Yes	Yes	Yes	Yes	Yes	Yes	Yes	Yes	Sinovac Biotech	No	Yes	Yes	No	No	No	No	No	No	No	No	No	No		Low	Low	likely	Not at all susceptible	Not severe		No	Mistrust of health system	When am convinced the vaccine is safe	Not sure	Not sure	Yes	Not Sure	Not Sure	No	No	No	No	No	No
18	< 25 years	Female	Christian	SHS/Technical/Vocational	Student		Yes	Yes	Not Sure	Not Sure	Not Sure	No	No	No		Yes	Yes	No	Yes	Yes	Yes	Yes	Yes	Yes	Yes	No	No	No		high unlikely	Low	likely	Not at all susceptible	Not sure		No	Mistrust of health system	When am convinced the vaccine is safe	Yes	Yes	Yes	No	No	No	No	No	No	No	No
23	< 25 years	Female	Christian	Tertiary	Student		Yes	Yes	No	No	Yes	Not Sure	No	Yes	Astrazeneca	No	No	Yes	Yes	Yes	Yes	Yes	Yes	No	Yes	Yes	Yes	No		Low	high unlikely	extremely likely	Not sure	Not sure		No	Mistrust of health system	When am convinced the vaccine is safe	Not sure	No	Yes	No	No	Yes	No	No	No	No	No
22	< 25 years	Female	Christian	Tertiary	Student		Yes	Yes	No	Yes	Not Sure	No	No	Yes	Astrazeneca	Yes	Yes	Yes	No	No	No	No	No	No	No	Yes	Yes	No		Low	high unlikely	likely	Not at all susceptible	Not sure		No	Advice from religion leaders	Immediately	Yes	Not sure	Not Sure	Not Sure	Not Sure	Yes	No	No	No	No	No
27	25 & abive	Female	Christian	Tertiary	Student		Yes	Yes	Yes	Yes	No	No	No	No		No	Yes	No	Yes	No	No	No	No	No	No	No	No	No		Low	Low	likely	Not at all susceptible	Not sure		Yes			Not sure	Yes	Not Sure	No	No	Yes	No	No	No	No	No
28	25 & abive	Female	Christian	Tertiary	Student		Yes	Yes	Yes	Yes	No	No	No	Yes	Astrazeneca	Yes	Yes	No	No	No	No	No	No	No	No	No	No	No		very high	very high	likely	Not sure	very severe		Yes			Not sure	Yes	Not Sure	Not Sure	No	Yes	No	No	No	No	No
23	< 25 years	Female	Christian	Tertiary	Student		Yes	Yes	Yes	No	Yes	No	No	Yes	Astrazeneca	Yes	Yes	No	Yes	Yes	Yes	No	No	No	Yes	No	No	No		high unlikely	Low	extremely likely	Not sure	Severe		Yes			Yes	No	Yes	Not Sure	Not Sure	No	No	No	No	No	No
22	< 25 years	Female	Christian	Tertiary	Student		Yes	Yes	No	No	Not Sure	No	No	No		Yes	Yes	No	Yes	Yes	Yes	Yes	No	No	No	Yes	No	No		Low	Low	unlikely	Not sure	Not severe		Yes			Yes	Yes	Yes	No	No	No	Yes	No	No	No	No
29	25 & abive	Female	Christian	Tertiary	Student		Yes	Yes	No	No	Not Sure	No	No	Yes	Astrazeneca	Yes	Yes	No	No	No	No	No	No	No	No	Yes	Yes	No		very high	very high	Extremely unlikely	Not at all susceptible	very severe		Yes			Yes	Yes	Not Sure	Yes	No	Yes	Yes	Yes	Yes	Yes	Yes
70	25 & abive	Female	Muslim	No Education	Self Employed		Yes	No	Not Sure	Not Sure	Not Sure	Not Sure	No	No		Not Sure	Yes	Yes	Yes	Yes	Yes	Yes	Yes	Yes	Yes	Yes	Yes	Yes		Low	Low	extremely likely	very susceptible	Not sure		Yes			Not sure	Not sure	Not Sure	Not Sure	Not Sure	No	No	No	No	No	No
30	25 & abive	Male	Christian	Tertiary	employed		Yes	Yes	Yes	No	No	No	No	Yes	Sinovac Biotech	No	Yes	Yes	Yes	No	Yes	Yes	No	Yes	Yes	Yes	Yes	Yes		very high	very high	extremely likely	very susceptible	very severe		No	Mistrust of health system	When most peo[ple in the country have been vacinated	Not sure	No	Not Sure	Not Sure	Not Sure	No	No	No	No	No	No
19	< 25 years	Female	Christian	Basic	Unemployed		Not Sure	No	Not Sure	Not Sure	Not Sure	Not Sure	No	Yes	Astrazeneca	Not Sure	Yes	No	Yes	Yes	Yes	Yes	No	No	No	No	Yes	Yes		Low	Low	likely	Not sure	Not sure		No	personal beliefs and experiences with vaccines	When am convinced the vaccine is safe	Not sure	Not sure	Not Sure	Not Sure	Not Sure	No	No	No	No	No	Yes
21	< 25 years	Male	Christian	SHS/Technical/Vocational	Unemployed		Yes	No	Not Sure	Not Sure	No	Not Sure	No	Yes	Johnson and Johnson	Not Sure	Yes	No	No	Yes	Yes	Yes	No	Yes	Yes	No	Yes	No		Low	Low	unlikely	Not sure	Not sure		No	personal beliefs and experiences with vaccines	When am convinced the vaccine is safe	Not sure	Not sure	Not Sure	Not Sure	Not Sure	No	No	No	No	No	Yes
22	< 25 years	Female	Muslim	Tertiary	Student		Not Sure	Yes	Not Sure	Not Sure	Not Sure	Not Sure	No	Yes	Pfizer	Not Sure	Yes	No	No	Yes	Yes	Yes	Yes	No	No	No	No	No		Low	Low	Extremely unlikely	Not sure	very severe		No	Mistrust of health system	Not ever	Not sure	Not sure	Not Sure	Not Sure	Not Sure	No	No	No	Yes	No	Yes
28	25 & abive	Male	Christian	SHS/Technical/Vocational	employed		Not Sure	No	No	Not Sure	No	Yes	Yes	Yes	Modena	No	Yes	No	Yes	Yes	No	Yes	Yes	Yes	Yes	No	Yes	No		Low	Low	likely	Not sure	very severe		No	Mistrust of health system	When am convinced the vaccine is safe	No	No	Not Sure	No	Not Sure	No	No	No	No	Yes	No
31	25 & abive	Female	African Traditional Religion	Tertiary	Self Employed		Not Sure	No	Not Sure	Not Sure	Not Sure	Not Sure	No	Yes	Sputnik V vacine	Not Sure	Yes	Yes	Yes	Yes	Yes	Yes	Yes	No	Yes	Yes	No	Yes		Low	Low	unlikely	Not sure	Not sure		No	Mistrust of the country of origin	When am convinced the vaccine is safe	Not sure	Not sure	Not Sure	Not Sure	Not Sure	No	No	No	No	No	Yes
34	25 & abive	Male	Christian	Tertiary	Student		Yes	Yes	Not Sure	No	No	Not Sure	No	Yes	Johnson and Johnson	Yes	Yes	Yes	Yes	Yes	Yes	Yes	Yes	Yes	Yes	No	Yes	No		high unlikely	Low	likely	Not sure	very severe		No	Mistrust of health system	In about a year	Not sure	Not sure	Not Sure	Not Sure	Not Sure	No	No	No	Yes	No	No
27	25 & abive	Female	Christian	Tertiary	Self Employed		Yes	Yes	Not Sure	No	No	Not Sure	No	Yes	Pfizer	Not Sure	Yes	Yes	Yes	Yes	Yes	Yes	Yes	Yes	Yes	Yes	Yes	Yes		Low	Low	likely	Not at all susceptible	very severe		No	Mistrust of health system	Not ever	No	No	Not Sure	Not Sure	Not Sure	No	No	No	No	No	Yes
31	25 & abive	Female	Muslim	SHS/Technical/Vocational	employed		No	Yes	No	Not Sure	No	No	No	Yes	Astrazeneca	Yes	Yes	Yes	Yes	No	No	Yes	No	Yes	No	No	No	No		high unlikely	Low	likely	Not sure	very severe		Yes			Not sure	Not sure	Not Sure	Not Sure	Not Sure	No	No	No	No	Yes	No
27	25 & abive	Female	Christian	Tertiary	employed		Yes	Yes	Not Sure	Yes	Yes	No	No	Yes	Astrazeneca	Not Sure	Yes	No	No	No	Yes	No	No	No	No	No	No	Yes		Low	high unlikely	Extremely unlikely	Not sure	Severe		Yes			Not sure	No	Not Sure	No	Not Sure	No	Yes	No	No	No	No
40	25 & abive	Male	Christian	SHS/Technical/Vocational	employed		Yes	Yes	Yes	Yes	Yes	No	No	Yes	Astrazeneca	Not Sure	Yes	Yes	Yes	Yes	Yes	Yes	Yes	Yes	Yes	No	Yes	No		Low	Low	Extremely unlikely	Not sure	very severe		No	Mistrust of the pharmaceutical company	In about a year	Not sure	Not sure	Not Sure	Not Sure	Not Sure	No	No	Yes	No	No	No
48	25 & abive	Male	Christian	SHS/Technical/Vocational	Self Employed		Yes	Yes	No	Yes	Yes	No	No	Yes	Astrazeneca	Not Sure	Yes	No	Yes	No	No	Yes	No	No	No	No	No	No		high unlikely	high unlikely	Extremely unlikely	Not sure	Not severe		Yes			No	Yes	Not Sure	Not Sure	Not Sure	No	Yes	Yes	Yes	No	No
28	25 & abive	Female	Christian	Tertiary	employed		Yes	Yes	No	No	Not Sure	No	No	No		Yes	No	No	No	No	No	No	No	No	No	No	No	No		Low		unlikely	Not sure	Not sure		Yes			Yes	Not sure	No	Not Sure	Not Sure	No	No	No	No	No	No
60	25 & abive	Male	Christian	SHS/Technical/Vocational	Unemployed		Yes	No	Yes	Not Sure	Not Sure	Not Sure	No	Yes	Sputnik V vacine	Not Sure	Yes	Yes	Yes	Yes	Yes	Yes	Yes	Yes	Yes	Yes	Yes	No		high unlikely	high unlikely	unlikely	Not sure	Not sure		Yes			Not sure	Not sure	Not Sure	Not Sure	Not Sure	No	No	No	No	No	No
45	25 & abive	Female	Muslim	Basic	Self Employed		Yes	No	Not Sure	Not Sure	Not Sure	Not Sure	No	Yes	Sputnik V vacine	Not Sure	Yes	Yes	Yes	Yes	Yes	No	Yes	Yes	Yes	Yes	Yes	Yes		Low	Low	extremely likely	very susceptible	Not sure		No	Mistrust of health system	In about a year	Not sure	Not sure	Not Sure	Not Sure	Not Sure	No	No	No	No	No	No
22	< 25 years	Female	Christian	Tertiary	Student		Yes	Yes	No	No	Not Sure	No	No	Yes	Sinovac Biotech	No	Yes	Yes	Yes	Yes	Yes	Yes	Yes	Yes	Yes	Yes	Yes	Yes		Low	Low	extremely likely	very susceptible	Not sure		No	Mistrust of health system	When most peo[ple in the country have been vacinated	Not sure	Not sure	Not Sure	Not Sure	Not Sure	No	No	No	No	No	No
22	< 25 years	Female	Christian	Tertiary	Student		Yes	Yes	No	No	No	No	No	Yes	Astrazeneca	Yes	Yes	No	No	No	No	No	No	No	No	No	No	No		Low	Low	unlikely	Not sure	Not sure		Yes			Yes	Not sure	No	Not Sure	Not Sure	No	No	No	No	No	Yes
35	25 & abive	Male	Christian	Tertiary	Self Employed		Yes	No	Yes	Not Sure	Not Sure	Not Sure	No	Yes	Sinovac Biotech	Not Sure	Yes	Yes	Yes	Yes	Yes	Yes	Yes	No	No	Yes	Yes	Yes		Low	Low	unlikely	very susceptible	very severe		Yes			Not sure	Not sure	Not Sure	Not Sure	Not Sure	No	No	No	No	No	No
50	25 & abive	Male	Muslim	No Education	Unemployed		Yes	No	Not Sure	Not Sure	Not Sure	Not Sure	No	No		Not Sure	No	Yes	Yes	Yes	Yes	Yes	Yes	Yes	Yes	Yes	No	Yes		Low	Low	extremely likely	very susceptible	Severe		Yes			Not sure	Not sure	Not Sure	No	Not Sure	No	No	No	No	Yes	Yes
28	25 & abive	Female	Christian	Tertiary	employed		Yes	Yes	No	No	Yes	Yes	No	Yes	Astrazeneca	Not Sure	Yes	No	Yes	Yes	No	No	No	No	Yes	Yes	No	No		Low	very high	unlikely	Not sure	Severe		Yes			Yes	Not sure	No	Not Sure	Not Sure	No	No	No	No	No	No
21	< 25 years	Female	Christian	Tertiary	Student		Yes	Yes	Not Sure	Yes	Yes	No	No	No		Yes	Yes	No	Yes	Yes	Yes	Yes	Yes	No	No	Yes	No	No		high unlikely		unlikely	Not sure	Not sure		No	Personal beliefs and experiences with vaccines	When am convinced the vaccine is safe	Not sure	Not sure	Not Sure	Not Sure	Not Sure	Yes	No	No	No	No	No
19	< 25 years	Female	Christian	Tertiary	Student		Yes	Yes	Not Sure	Yes	Yes	No	No	No		Not Sure	Yes	No	No	No	No	Yes	No	No	No	No	No	No		Low	very high	Extremely unlikely	Not sure	Not sure		Yes			Not sure	Not sure	Not Sure	Not Sure	Not Sure	Yes	No	No	No	No	No
21	< 25 years	Female	Christian	Tertiary	Student		Yes	Yes	No	Not Sure	Yes	No	No	Yes	Astrazeneca	Not Sure	No	Yes	No	No	No	No	No	No	No	No	No	No		Low	Low	likely	Not at all susceptible	Not sure		Yes			Not sure	Not sure	Not Sure	Not Sure	Not Sure	Yes	No	No	No	No	No
21	< 25 years	Female	Christian	Tertiary	Student		Yes	Yes	No	No	Not Sure	No	No	Yes	Astrazeneca	Yes	Yes	Yes	Yes	Yes	No	No	No	Yes	Yes	Yes	Yes	Yes		Low	Low	likely	Not sure	Not sure		Yes			No	Not sure	No	No	No	Yes	No	No	No	No	No
27	25 & abive	Female	Christian	Tertiary	employed		Yes	Yes	Yes	No	Yes	Not Sure	No	Yes	Astrazeneca	Not Sure	Yes	Yes	No	No	No	No	No	No	No	No	No	No		very high	very high	likely	very susceptible	Not sure		No	Mistrust of the pharmaceutical company	In about a year	Not sure	Yes	Yes	Not Sure	Not Sure	No	No	No	No	No	No
32	25 & abive	Female	Muslim	SHS/Technical/Vocational	employed		No	Yes	No	Yes	Yes	No	No	Yes	Astrazeneca	Yes	Yes	No	Yes	Yes	Yes	No	No	No	Yes	No	No	No		Low	Low	Extremely unlikely	Not sure	Not sure		No	Mistrust of the pharmaceutical company	When most peo[ple in the country have been vacinated	Not sure	Not sure	Not Sure	Not Sure	Not Sure	No	Yes	Yes	Yes	Yes	Yes
20	< 25 years	Female	Christian	Tertiary	employed		Yes	Yes	Not Sure	Yes	Yes	Yes	No	Yes	Astrazeneca	No	Yes	No	Yes	Yes	Yes	Yes	Yes	Yes	Yes	Yes	Yes	No		Low	Low	likely	Not sure	Not severe		No	Mistrust of health system	When am convinced the vaccine is safe	Not sure	Not sure	Not Sure	Yes	Not Sure	No	No	No	No	No	No
25	25 & abive	Male	Christian	SHS/Technical/Vocational	Unemployed		Yes	Yes	Not Sure	Not Sure	Yes	No	No	No		Yes	Yes	No	No	No	No	No	No	Yes	Yes	Yes	No	No		high unlikely	high unlikely	likely	Not at all susceptible	Not sure		No	Mistrust of the country of origin	When most peo[ple in the country have been vacinated	Not sure	Not sure	Not Sure	Not Sure	Not Sure	No	No	No	No	No	No
22	< 25 years	Female	Christian	Tertiary	employed		Yes	Yes	No	Yes	Yes	No	No	Yes	Johnson and Johnson	Yes	No	No	No	No	No	Yes	No	Yes	No	No	No	No		Low	high unlikely	extremely likely	Not sure	Not severe		Yes			Yes	Yes	Yes	No	No	No	No	No	No	No	Yes
24	< 25 years	Female	Christian	Tertiary	Student		Yes	Yes	Not Sure	Yes	Yes	No	No	Yes	Astrazeneca	Yes	No	No	No	No	No	No	No	No	No	No	No	No		Low	very high	unlikely	Not sure	Not sure		Yes			Yes	Not sure	Not Sure	No	No	No	Yes	No	No	No	No
20	< 25 years	Female	Christian	Tertiary	Student		Yes	Yes	No	Yes	Yes	Yes	No	Yes	Sputnik V vacine	Yes	No	No	No	No	No	No	No	No	No	Yes	No	No		high unlikely	very high	Extremely unlikely	Not at all susceptible	Not sure		Yes			Yes	Yes	Yes	Not Sure	Yes	No	No	No	No	No	Yes
23	< 25 years	Female	Christian	Tertiary	Student		Yes	Yes	No	Yes	Yes	No	No	Yes	Johnson and Johnson	Yes	No	No	No	No	No	No	No	No	No	No	No	No		Low	Low	extremely likely	very susceptible	Not sure		No	Advice from politicians	Not ever	Not sure	Not sure	Not Sure	Not Sure	Yes	No	No	Yes	No	No	No
26	25 & abive	Female	Christian	Tertiary	Student		Yes	Yes	Yes	Not Sure	Yes	No	No	Yes	Sputnik V vacine	Yes	No	No	No	No	No	No	Yes	Yes	No	No	No	Yes		very high	very high	Extremely unlikely	Not at all susceptible	Not sure		Yes			Not sure	Not sure	Not Sure	Not Sure	Not Sure	Yes	No	No	No	No	No
22	< 25 years	Female	Christian	Tertiary	Student		Yes	Yes	Yes	Not Sure	Yes	No	No	Yes	Astrazeneca	Not Sure	No	Yes	No	No	No	No	No	No	No	No	No	No		very high	very high	likely	Not at all susceptible	Severe		Yes			Not sure	Not sure	Not Sure	Not Sure	Not Sure	No	No	No	No	No	No
19	< 25 years	Male	Christian	Tertiary	Student		Yes	Yes	Yes	Yes	No	Yes	Yes	Yes	Modena	Yes	No	No	Yes	Yes	Yes	Yes	Yes	Yes	Yes	Yes	Yes	Yes		high unlikely	high unlikely	likely	Not sure	Severe		Yes			Yes	No	No	Yes	Yes	No	Yes	No	No	No	No
19	< 25 years	Female	Christian	Tertiary	employed		Yes	Yes	No	No	No	No	No	Yes	Sinovac Biotech	Yes	Yes	Yes	Yes	Yes	Yes	Yes	No	No	No	Yes	No	Yes		Low	Low	Extremely unlikely	Not sure	Not sure		Yes			Yes	Yes	Yes	No	No	No	Yes	No	No	No	No
27	25 & abive	Male	Christian	Tertiary	Student		Yes	Yes	Yes	No	Not Sure	Not Sure	No	Yes	Sinovac Biotech	Yes	Yes	No	No	Yes	No	Yes	Yes	No	No	No	No	No		high unlikely	high unlikely	likely	Not sure	Not sure		No	Mistrust of the pharmaceutical company	When am convinced the vaccine is safe	Not sure	Yes	No	Yes	Yes	Yes	No	No	No	No	No
20	< 25 years	Male	Christian	Tertiary	Student		Yes	Yes	Yes	Yes	Not Sure	Not Sure	No	No		Yes	No	Yes	No	Yes	No	Yes	Yes	Yes	Yes	Yes	Yes	Yes		Low	Low	Extremely unlikely	Not at all susceptible	Severe		No	Mistrust of the pharmaceutical company	Immediately	Yes	Not sure	Not Sure	Not Sure	Not Sure	No	No	No	No	No	No
21	< 25 years	Female	Christian	Tertiary	Student		Yes	Yes	No	Yes	Yes	Yes	No	Yes	Astrazeneca	Yes	No	Yes	No	No	No	No	No	No	No	No	No	No		Low	Low	Extremely unlikely	Not at all susceptible	Not sure		No	Mistrust of health system	Not ever	Yes	Yes	No	No	No	No	No	No	No	Yes	Yes
30	25 & abive	Female	Christian	Tertiary	employed		Yes	Yes	Yes	No	Yes	No	No	No		Yes	Yes	Yes	Yes	Yes	Yes	Yes	No	No	No	No	No	No		very high	Low	likely	very susceptible	Not severe		No	Mistrust of the pharmaceutical company	In 6 month time	Yes	Yes	No	No	No	No	No	No	No	No	No
35	25 & abive	Female	Christian	Basic	Self Employed		Yes	Yes	Yes	No	No	No	No	No		Yes	Yes	No	Yes	No	Yes	No	No	No	No	No	No	No		Low	Low	extremely likely	Not sure	Not severe		No	Mistrust of the pharmaceutical company	Immediately	Yes	No	Not Sure	No	No	No	No	No	No	No	No
32	25 & abive	Female	Christian	Basic	Self Employed		Yes	Yes	Yes	No	No	No	No	No		Yes	Yes	Yes	No	No	Yes	Yes	No	No	No	No	No	No		high unlikely	very high	unlikely	very susceptible	Severe		No	Mistrust of the pharmaceutical company	When am convinced the vaccine is safe	Yes	Yes	No	No	No	No	No	No	No	No	No
21	< 25 years	Male	Christian	Tertiary	Student		Yes	Yes	Yes	Yes	Yes	No	No	Yes	Modena	Not Sure	Yes	No	Yes	No	Yes	No	No	No	No	No	No	No		Low	Low	Extremely unlikely	Not at all susceptible	Not severe		No	Mistrust of health system	When most peo[ple in the country have been vacinated	Not sure	Not sure	Not Sure	Not Sure	Not Sure	Yes	No	No	No	Yes	No
22	< 25 years	Male	Christian	Tertiary	Student		Yes	Yes	Yes	No	No	No	No	Yes	Astrazeneca	Yes	Yes	Yes	Yes	Yes	Yes	Yes	Yes	Yes	Yes	Yes	Yes	Yes		Low	Low	Extremely unlikely	Not sure	Not sure		No	personal beliefs and experiences with vaccines	When am convinced the vaccine is safe	Yes	Not sure	Yes	No	No	No	No	No	No	No	No
24	< 25 years	Male	Muslim	Tertiary	Student		Yes	No	Not Sure	Yes	Yes	No	No	No		Yes	Yes	Yes	No	Yes	No	No	No	No	No	No	No	No		Low	Low	Extremely unlikely	Not at all susceptible	Not sure		No	Mistrust of the pharmaceutical company	In 6 month time	Not sure	Yes	Yes	No	No	No	No	No	No	No	No
22	< 25 years	Male	Christian	Tertiary	Student		Yes	Yes	Not Sure	Not Sure	Not Sure	No	No	No		Yes	Yes	No	No	No	No	No	No	No	No	No	No	No		Low	Low	Extremely unlikely	Not at all susceptible	very severe		No	personal beliefs and experiences with vaccines	When am convinced the vaccine is safe	Yes	Yes	Yes	No	No	No	Yes	No	No	No	No
23	< 25 years	Female	Christian	Tertiary	Student		Yes	Yes	No	Yes	Yes	No	No	Yes	Astrazeneca	Yes	No	No	No	Yes	Yes	No	No	No	No	Yes	No	No		very high	Low	extremely likely	Not at all susceptible	Not severe		No	Mistrust of health system	Immediately	Not sure	Yes	Yes	Not Sure	Not Sure	No	No	No	No	No	No
23	< 25 years	Male	Christian	Tertiary	Student		Yes	No	Not Sure	Not Sure	Not Sure	No	No	Yes	Astrazeneca	Yes	Yes	No	No	Yes	Yes	No	Yes	No	No	Yes	No	No		Low	Low	unlikely	Not sure	Not sure		No	Mistrust of health system	Not ever	Not sure	Not sure	Not Sure	Not Sure	Not Sure	Yes	No	No	No	Yes	Yes
19	< 25 years	Female	Christian	Tertiary	Student		Yes	Yes	Not Sure	Not Sure	Not Sure	No	No	No		Not Sure	Yes	No	No	Yes	Yes	Yes	No	Yes	No	No	No	No		high unlikely	high unlikely	Extremely unlikely	Not at all susceptible	Not sure		No	Mistrust of health system	When am convinced the vaccine is safe	Not sure	Not sure	Not Sure	Not Sure	Not Sure	No	No	No	No	No	No
23	< 25 years	Male	Christian	Tertiary	Student		Yes	Yes	Not Sure	Yes	Yes	No	No	Yes	Astrazeneca	Yes	Yes	No	No	No	No	No	No	No	No	No	No	No		Low	Low	extremely likely	Not at all susceptible	Not severe		No	Mistrust of health system	Immediately	Yes	No	No	Not Sure	Not Sure	No	No	No	No	Yes	No
24	< 25 years	Male	Christian	Tertiary	Self Employed		Yes	Yes	No	No	Yes	No	No	Yes	Astrazeneca	Yes	No	Yes	No	No	No	No	No	No	No	No	No	No		Low	Low	Extremely unlikely	Not at all susceptible	very severe		Yes			Not sure	Not sure	Not Sure	Not Sure	Not Sure	No	Yes	No	No	No	No
22	< 25 years	Male	Christian	Tertiary	Student		Yes	Yes	No	No	Not Sure	No	No	No		Yes	Yes	Yes	No	Yes	Yes	Yes	Yes	Yes	Yes	Yes	No	Yes		Low	Low	unlikely	very susceptible	very severe		No	Personal beliefs and experiences with vaccines	When am convinced the vaccine is safe	Not sure	Not sure	Yes	Not Sure	Not Sure	No	No	No	No	No	No
23	< 25 years	Male	Christian	Tertiary	Student		Yes	Yes	No	No	Not Sure	No	No	No		Yes	Yes	Yes	No	No	No	No	No	No	No	No	No	No		Low	Low	Extremely unlikely	Not at all susceptible	Not sure		No	Personal beliefs and experiences with vaccines	In 6 month time	Yes	Not sure	Yes	No	Yes	No	No	No	No	No	Yes
21	< 25 years	Female	Christian	Tertiary	Student		Yes	Yes	Yes	No	Yes	No	No	No		Yes	Yes	Yes	Yes	Yes	Yes	Yes	Yes	Yes	Yes	No	Yes	Yes		very high	very high	extremely likely	Not sure	Severe		No	Personal beliefs and experiences with vaccines	Immediately	Yes	No	No	No	No	No	No	No	No	No	No
20	< 25 years	Female	Muslim	Tertiary	Student		Yes	Yes	No	Yes	No	No	No	No		Yes	Yes	Yes	Yes	Yes	Yes	Yes	Yes	Yes	Yes	Yes	Yes	Yes		very high	very high	extremely likely	very susceptible	very severe		No	Personal beliefs and experiences with vaccines	Immediately	Yes	Yes	No	No	No	No	No	No	No	No	No
20	< 25 years	Female	Christian	Tertiary	Student		Yes	Yes	No	No	Yes	No	No	No		Not Sure	Yes	Yes	Yes	Yes	No	Yes	Yes	Yes	Yes	Yes	Yes	Yes		Low	Low	Extremely unlikely	Not sure	Not sure		No	Personal beliefs and experiences with vaccines	When am convinced the vaccine is safe	Not sure	Not sure	Not Sure	Not Sure	Not Sure	No	No	No	No	No	No
28	25 & abive	Male	Christian	Tertiary	Student		Yes	Yes	No	No	Yes	No	No	Yes	Astrazeneca	Not Sure	No	No	No	Yes	No	Yes	No	No	No	No	No	No		very high	very high	Extremely unlikely	very susceptible	Severe		No	Personal beliefs and experiences with vaccines	When am convinced the vaccine is safe	Not sure	Not sure	Not Sure	Not Sure	Not Sure	Yes	No	No	No	No	No
23	< 25 years	Male	Christian	Tertiary	Student		Yes	Yes	Yes	Yes	Yes	Yes	Yes	Yes	Pfizer	Yes	Yes	Yes	No	No	No	No	No	No	No	No	No	No		high unlikely	high unlikely	likely	Not sure	Severe		Yes			Not sure	Not sure	Yes	Not Sure	Yes	No	No	No	No	Yes	No
30	25 & abive	Male	Christian	Tertiary	Student		Yes	Yes	Not Sure	Yes	Not Sure	Yes	No	Yes	Sinovac Biotech	Yes	Yes	No	No	No	No	No	No	No	No	No	No	No		high unlikely	Low	likely	Not sure	Severe		No	Mistrust of health system	Immediately	Not sure	Yes	Yes	Not Sure	Not Sure	No	No	No	No	No	Yes
21	< 25 years	Female	Christian	Tertiary	Student		Yes	No	Not Sure	No	No	No	No	Yes	Astrazeneca	Yes	Yes	Yes	Yes	Yes	Yes	Yes	Yes	Yes	Yes	Yes	No	Yes		very high	Low	extremely likely	Not sure	Not sure		No	Mistrust of health system	Not ever	Not sure	No	No	No	No	No	No	No	No	No	No
30	25 & abive	Female	Christian	Tertiary	Student		Yes	Yes	Yes	No	No	No	No	No		Not Sure	No	No	No	Yes	No	No	No	No	Yes	No	No	No		high unlikely	high unlikely	unlikely	Not sure	very severe		No	Mistrust of the pharmaceutical company	In about a year	Not sure	Not sure	Not Sure	Not Sure	Not Sure	No	No	No	No	No	No
21	< 25 years	Female	Christian	Tertiary	Student		Yes	Yes	Yes	Not Sure	Yes	No	No	Yes	Pfizer	Yes	Yes	No	No	No	No	No	No	No	No	No	No	No		very high	very high	Extremely unlikely	Not at all susceptible	Not severe		Yes			Yes	Yes	Yes	Not Sure	Not Sure	No	No	No	No	Yes	No
29	25 & abive	Male	Christian	Tertiary	Student		Yes	Yes	Not Sure	Yes	Yes	No	No	Yes	Sputnik V vacine	Not Sure	Yes	Yes	Yes	Yes	Yes	Yes	Yes	Yes	Yes	Yes	Yes	Yes		Low	Low	unlikely	Not sure	Severe		No	Mistrust of health system	When am convinced the vaccine is safe	Not sure	Not sure	Not Sure	Not Sure	Not Sure	Yes	No	No	No	No	No
28	25 & abive	Male	Christian	Tertiary	Student		Not Sure	Yes	Yes	No	Yes	No	No	Yes	Johnson and Johnson	Yes	Yes	Yes	Yes	Yes	Yes	Yes	Yes	Yes	Yes	Yes	Yes	Yes		high unlikely	high unlikely	unlikely	Not sure	very severe		No	Mistrust of health system	When am convinced the vaccine is safe	Not sure	Not sure	Not Sure	Not Sure	Not Sure	Yes	Yes	Yes	Yes	Yes	Yes
32	25 & abive	Male	Christian	Tertiary	Student		Not Sure	Yes	Yes	Not Sure	No	No	No	Yes	Astrazeneca	Not Sure	Yes	Yes	Yes	Yes	Yes	Yes	Yes	Yes	Yes	Yes	Yes	No		Low	Low	Extremely unlikely	Not at all susceptible	very severe		No	Mistrust of health system	Not ever	Not sure	Not sure	Not Sure	Not Sure	Not Sure	No	No	No	No	No	No
22	< 25 years	Female	Christian	Tertiary	Student		Yes	Yes	No	No	No	No	No	Yes	Astrazeneca	Not Sure	Yes	Yes	Yes	Yes	Yes	Yes	Yes	Yes	Yes	Yes	Yes	Yes		very high	very high	likely	Not at all susceptible	Severe		No	Mistrust of health system	When am convinced the vaccine is safe	Not sure	Not sure	Not Sure	No	No	Yes	No	No	No	No	No
21	< 25 years	Female	Christian	Tertiary	Student		Yes	Yes	Yes	No	Yes	No	No	Yes	Astrazeneca	Not Sure	Yes	Yes	Yes	Yes	Yes	Yes	Yes	Yes	Yes	Yes	Yes	Yes		Low	Low	likely	Not sure	Not severe		No	Mistrust of health system	When am convinced the vaccine is safe	Not sure	Not sure	Not Sure	Not Sure	Not Sure	No	No	No	No	No	No
21	< 25 years	Female	Christian	Tertiary	Student		Yes	Yes	Yes	No	Yes	No	No	Yes	Astrazeneca	Not Sure	Yes	Yes	Yes	Yes	Yes	Yes	Yes	Yes	Yes	Yes	Yes	Yes		Low	Low	likely	Not sure	Not severe		No	Personal beliefs and experiences with vaccines	When am convinced the vaccine is safe	Not sure	Not sure	Not Sure	Not Sure	Not Sure	No	No	No	No	No	No
23	< 25 years	Male	Christian	Tertiary	Student		Yes	Yes	Not Sure	Not Sure	Yes	No	No	No		Yes	Yes	Yes	No	No	No	No	No	No	No	No	No	No		Low	Low	likely	Not sure	Not sure		No	Personal beliefs and experiences with vaccines	When am convinced the vaccine is safe	Yes	No	Not Sure	Yes	Yes	No	No	No	No	No	Yes
24	< 25 years	Male	Christian	Tertiary	Student		Yes	Yes	Not Sure	Yes	Not Sure	No	No	No		Not Sure	Yes	Yes	Yes	Yes	Yes	Yes	Yes	Yes	Yes	Yes	Yes	Yes		Low	Low	Extremely unlikely	Not at all susceptible	Not severe		No	Personal beliefs and experiences with vaccines	When am convinced the vaccine is safe	Not sure	Not sure	Not Sure	Not Sure	Not Sure	Yes	No	No	No	No	No
22	< 25 years	Male	Christian	Tertiary	Student		Yes	Yes	Not Sure	No	Not Sure	No	No	No		Yes	No	Yes	No	Yes	Yes	Yes	No	No	Yes	Yes	Yes	Yes		very high	high unlikely	likely	Not sure	Not sure		No	Personal beliefs and experiences with vaccines	When most peo[ple in the country have been vacinated	Not sure	Yes	Yes	No	No	No	No	No	No	No	No
28	25 & abive	Male	Christian	Tertiary	Student		Yes	Yes	Not Sure	Yes	Not Sure	No	No	No		Not Sure	Yes	No	Yes	Yes	Yes	Yes	Yes	Yes	Yes	Yes	Yes	Yes		high unlikely	high unlikely	likely	Not sure	Not sure		No	Personal beliefs and experiences with vaccines	When am convinced the vaccine is safe	Not sure	Not sure	Not Sure	Not Sure	Not Sure	Yes	No	No	No	No	No
25	25 & abive	Male	Christian	Tertiary	employed		Yes	Yes	No	No	Yes	Yes	No	Yes	Astrazeneca	Yes	No	Yes	Yes	Yes	Yes	Yes	Yes	Yes	Yes	Yes	Yes	Yes		very high	Low	extremely likely	Not sure	Not severe		Yes			Not sure	Yes	Yes	Not Sure	Not Sure	No	No	No	No	Yes	Yes
23	< 25 years	Male	Christian	Tertiary	Student		Yes	Yes	Not Sure	No	Yes	Not Sure	No	No		Not Sure	Yes	No	No	No	No	No	No	No	No	No	No	No		high unlikely	high unlikely	likely	Not at all susceptible	Not sure		No	Personal beliefs and experiences with vaccines	When am convinced the vaccine is safe	Not sure	Not sure	Not Sure	Not Sure	Not Sure	Yes	No	No	No	No	No
38	25 & abive	Female	Christian	Tertiary	Student		Yes	Yes	No	Yes	Yes	No	No	Yes	Pfizer	Yes	Yes	Yes	Yes	Yes	Yes	Yes	Yes	Yes	Yes	Yes	Yes	No		high unlikely	high unlikely	unlikely	Not sure	Not sure		No	Personal beliefs and experiences with vaccines	Immediately	Yes	Yes	Yes	No	No	No	No	No	No	No	No
29	25 & abive	Male	Christian	Tertiary	employed		Yes	Yes	Yes	No	Yes	No	No	Yes	Astrazeneca	Yes	Yes	Yes	Yes	Yes	Yes	Yes	Yes	Yes	Yes	Yes	Yes	Yes		Low	Low	unlikely	Not at all susceptible	Not severe		No	Personal beliefs and experiences with vaccines	Immediately	Yes	Yes	No	No	No	No	No	No	No	Yes	No
38	25 & abive	Male	Muslim	Tertiary	employed		Yes	Yes	Yes	No	Not Sure	Yes	No	Yes	Astrazeneca	Yes	Yes	Yes	Yes	Yes	Yes	Yes	Yes	Yes	Yes	Yes	Yes	Yes		high unlikely	Low	likely	Not sure	Not severe		No	Personal beliefs and experiences with vaccines	When most peo[ple in the country have been vacinated	No	Not sure	No	Not Sure	Not Sure	No	No	No	No	No	No
23	< 25 years	Female	Christian	Basic	Self Employed		Yes	Yes	Yes	Not Sure	Not Sure	No	No	No		Not Sure	Yes	Yes	Yes	Yes	Yes	Yes	Yes	Yes	Yes	Yes	No	Yes		very high	very high	unlikely	Not sure	Not sure		No	Personal beliefs and experiences with vaccines	Not ever	Not sure	Not sure	Not Sure	Not Sure	Not Sure	No	No	No	No	No	No
18	< 25 years	Male	Christian	SHS/Technical/Vocational	employed		Not Sure	No	Not Sure	Not Sure	Not Sure	No	No	Yes	Astrazeneca	Not Sure	Yes	Yes	Yes	Yes	Yes	Yes	Yes	Yes	Yes	Yes	Yes	Yes		very high	Low	Extremely unlikely	Not sure	Not sure		No	Personal beliefs and experiences with vaccines	Not ever	Not sure	Not sure	Not Sure	Not Sure	Yes	No	No	No	No	No	No
20	< 25 years	Female	Muslim	SHS/Technical/Vocational	Self Employed		Yes	No	Not Sure	Not Sure	Not Sure	No	No	Yes	Astrazeneca	Not Sure	Yes	Yes	No	Yes	Yes	Yes	Yes	Yes	Yes	Yes	Yes	Yes		Low	Low	unlikely	Not sure	Not sure		No	Personal beliefs and experiences with vaccines	Not ever	Not sure	No	Not Sure	No	No	No	No	No	No	Yes	No
20	< 25 years	Female	Christian	SHS/Technical/Vocational	Unemployed		Yes	Yes	Not Sure	Not Sure	Not Sure	No	No	No		Not Sure	Yes	Yes	Yes	Yes	Yes	Yes	Yes	Yes	Yes	Yes	Yes	Yes		Low	very high	likely	very susceptible	Not severe		No	personal beliefs and experiences with vaccines	When am convinced the vaccine is safe	Not sure	No	No	No	No	No	No	No	No	No	No
20	< 25 years	Female	Christian	Tertiary	Student		Yes	Yes	Not Sure	Not Sure	Yes	Yes	No	No		Not Sure	Yes	Yes	Yes	Yes	Yes	Yes	Yes	Yes	Yes	Yes	Yes	Yes		Low	Low	unlikely	Not sure	Severe		No	Mistrust of health system	In 6 month time	Yes	Yes	No	No	No	No	No	No	No	No	No
24	< 25 years	Male	Christian	Tertiary	Student		Yes	Yes	Not Sure	No	Yes	No	No	Yes	Astrazeneca	Yes	Yes	Yes	Yes	Yes	Yes	Yes	Yes	Yes	Yes	Yes	Yes	Yes		Low	Low	Extremely unlikely	Not at all susceptible	Not severe		No	Mistrust of health system	In 6 month time	Not sure	No	No	No	Not Sure	Yes	No	No	No	No	No
25	25 & abive	Male	Christian	Tertiary	Student		Yes	Yes	No	No	Yes	Yes	No	Yes	Sputnik V vacine	Yes	Yes	Yes	Yes	Yes	Yes	Yes	Yes	Yes	Yes	No	Yes	Yes		Low	Low	Extremely unlikely	Not at all susceptible	Not severe		No	personal beliefs and experiences with vaccines	In about a year	Yes	Not sure	Not Sure	Not Sure	Not Sure	Yes	No	No	No	No	No
33	25 & abive	Male	Christian	Tertiary	employed		Yes	Yes	Yes	Not Sure	Not Sure	No	No	Yes	Astrazeneca	Not Sure	Yes	Yes	Yes	Yes	Yes	No	No	No	No	No	No	No		Low	Low	unlikely	Not sure	Not sure		No	Mistrust of health system	When am convinced the vaccine is safe	Yes	Not sure	Not Sure	Not Sure	Not Sure	No	No	No	No	No	Yes
22	< 25 years	Female	Christian	Tertiary	Student		Yes	Yes	Not Sure	Not Sure	Yes	No	No	No		Yes	Yes	Yes	Yes	Yes	Yes	Yes	Yes	Yes	Yes	Yes	Yes	Yes		high unlikely	Low	unlikely	Not sure	Not severe		No	Mistrust of health system	When most peo[ple in the country have been vacinated	Not sure	Not sure	No	Not Sure	Not Sure	No	No	No	No	No	No
23	< 25 years	Female	Christian	Tertiary	Student		No	Yes	No	No	No	No	No	No		Yes	Yes	Yes	Yes	Yes	Yes	Yes	Yes	Yes	Yes	Yes	Yes	Yes		high unlikely	Low	extremely likely	Not sure	Not severe		No	Mistrust of health system	Immediately	Not sure	Yes	No	No	No	No	No	No	No	No	No
37	25 & abive	Female	Muslim	SHS/Technical/Vocational	Self Employed		Yes	Yes	Yes	Yes	Yes	Yes	No	Yes	Astrazeneca	Not Sure	Yes	Yes	Yes	Yes	Yes	Yes	Yes	Yes	Yes	Yes	Yes	Yes		high unlikely	high unlikely	likely	Not at all susceptible	Not severe		No	personal beliefs and experiences with vaccines	When am convinced the vaccine is safe	Not sure	Not sure	Not Sure	Not Sure	Not Sure	No	No	No	No	No	No
49	25 & abive	Male	Christian	Tertiary	employed		No	Yes	Yes	Yes	Not Sure	Not Sure	No	Yes	Astrazeneca	Not Sure	Yes	Yes	Yes	Yes	Yes	Yes	Yes	Yes	Yes	Yes	Yes	Yes		very high	Low	Extremely unlikely	Not sure	Not severe		No	personal beliefs and experiences with vaccines	When most peo[ple in the country have been vacinated	No	Not sure	Not Sure	Yes	Yes	No	No	No	No	No	No
19	< 25 years	Female	Christian	Tertiary	Student		Yes	Yes	Not Sure	No	Not Sure	No	No	Yes	Astrazeneca	Yes	Yes	No	Yes	Yes	Yes	Yes	Yes	Yes	Yes	Yes	Yes	Yes		high unlikely	high unlikely	unlikely	Not sure	Not sure		No	Mistrust of the country of origin	When am convinced the vaccine is safe	Not sure	Not sure	No	No	No	No	No	No	No	Yes	No
46	25 & abive	Male	African Traditional Religion	No Education	Self Employed		Yes	No	Not Sure	Not Sure	Yes	No	No	No		Yes	Yes	Yes	Yes	Yes	Yes	Yes	Yes	Yes	Yes	Yes	Yes	Yes		high unlikely	high unlikely	likely	Not sure	Not sure		No	personal beliefs and experiences with vaccines	When am convinced the vaccine is safe	Not sure	Not sure	No	Yes	Yes	No	No	No	No	No	No
23	< 25 years	Male	Christian	Tertiary	employed		Yes	Yes	Not Sure	Not Sure	Yes	Not Sure	No	Yes	Pfizer	Yes	Yes	Yes	Yes	Yes	Yes	Yes	Yes	Yes	Yes	Yes	Yes	Yes		very high	Low	likely	Not sure	Not sure		No	Advice from religion leaders	Immediately	No	Not sure	No	Not Sure	No	No	No	No	No	No	No
36	25 & abive	Female	Christian	Tertiary	employed		Yes	Yes	Yes	Yes	Yes	Not Sure	No	Yes	Astrazeneca	Yes	Yes	Yes	Yes	Yes	Yes	Yes	Yes	Yes	Yes	Yes	Yes	Yes		high unlikely	high unlikely	likely	Not sure	Not severe		No	Mistrust of health system	Immediately	No	No	No	No	No	No	No	No	No	No	No
25	25 & abive	Male	Christian	Tertiary	Student		Yes	Yes	Yes	No	No	No	No	Yes	Astrazeneca	Yes	Yes	Yes	Yes	Yes	Yes	Yes	Yes	Yes	Yes	Yes	Yes	No		high unlikely	Low	unlikely	Not at all susceptible	Not sure		No	Mistrust of health system	When am convinced the vaccine is safe	Not sure	No	No	Not Sure	No	No	No	No	No	No	No
23	< 25 years	Male	Christian	SHS/Technical/Vocational	Self Employed		Yes	Yes	Yes	Yes	Yes	Yes	No	Yes	Astrazeneca	Yes	Yes	Yes	Yes	Yes	Yes	Yes	Yes	Yes	Yes	Yes	Yes	Yes		high unlikely	high unlikely	unlikely	very susceptible	Not severe		No	personal beliefs and experiences with vaccines	When am convinced the vaccine is safe	Not sure	Not sure	No	Not Sure	Not Sure	No	No	No	No	No	No
20	< 25 years	Male	Christian	Tertiary	Student		Yes	Yes	Yes	Not Sure	Yes	No	No	No		Not Sure	Yes	No	Yes	Yes	Yes	Yes	Yes	Yes	No	No	No	No		Low	Low	unlikely	Not sure	Not sure		No	personal beliefs and experiences with vaccines	When am convinced the vaccine is safe	Yes	Not sure	Not Sure	Not Sure	Not Sure	Yes	No	No	No	No	No
32	25 & abive	Female	Christian	SHS/Technical/Vocational	Self Employed		Yes	Yes	Yes	Not Sure	No	No	No	No		Yes	No	Yes	Yes	Yes	Yes	Yes	Yes	Yes	Yes	Yes	Yes	Yes		very high	Low	unlikely	Not sure	Not sure		No	Mistrust of health system	In about a year	Yes	No	Yes	Not Sure	Yes	No	No	No	No	No	No
23	< 25 years	Male	Christian	Tertiary	Student		Yes	Yes	Not Sure	No	Not Sure	No	No	Yes	Astrazeneca	Not Sure	Yes	Yes	Yes	Yes	Yes	Yes	Yes	Yes	Yes	Yes	Yes	Yes		Low	Low	Extremely unlikely	Not at all susceptible	Not severe		No	Mistrust of the country of origin	When most peo[ple in the country have been vacinated	Not sure	Not sure	Not Sure	Not Sure	Not Sure	No	No	No	No	No	No
30	25 & abive	Female	Christian	Tertiary	employed		Yes	Yes	Yes	No	No	No	No	Yes	Johnson and Johnson	No	Yes	Yes	Yes	Yes	Yes	Yes	Yes	Yes	Yes	No	No	No		Low	Low	Extremely unlikely	very susceptible	Not severe		No	Mistrust of health system	When am convinced the vaccine is safe	No	No	No	Not Sure	Not Sure	Yes	Yes	No	No	Yes	Yes
27	25 & abive	Female	Christian	SHS/Technical/Vocational	Self Employed		Yes	Yes	Not Sure	No	No	No	No	No		No	No	No	Yes	Yes	No	No	No	No	No	Yes	No	No		high unlikely	very high	unlikely	Not at all susceptible	very severe		No	personal beliefs and experiences with vaccines	When am convinced the vaccine is safe	Not sure	Not sure	No	Not Sure	Not Sure	No	No	No	No	No	No
23	< 25 years	Male	Christian	Tertiary	Student		Yes	Yes	No	No	Yes	No	No	Yes	Modena	Yes	Yes	No	No	No	No	No	No	No	No	No	No	No		very high	very high	Extremely unlikely	Not sure	very severe		No	Mistrust of health system	When am convinced the vaccine is safe	Not sure	Not sure	Not Sure	Not Sure	No	No	No	No	No	No	No
20	< 25 years	Female	Christian	Tertiary	Student		Yes	Yes	Not Sure	Yes	Yes	No	No	Yes	Johnson and Johnson	Yes	Yes	Yes	Yes	Yes	Yes	Yes	Yes	Yes	Yes	Yes	Yes	Yes		Low	Low	unlikely	Not at all susceptible	Not sure		No	Mistrust of health system	Not ever	Not sure	Not sure	Not Sure	Not Sure	Not Sure	No	No	No	No	No	No
18	< 25 years	Male	Christian	SHS/Technical/Vocational	Unemployed		No	No	No	No	No	No	No	No		No	No	Yes	Yes	Yes	Yes	Yes	Yes	Yes	Yes	Yes	Yes	Yes		Low	Low	Extremely unlikely	Not sure	Not severe		No	Mistrust of health system	In about a year	No	No	Yes	No	No	No	No	Yes	No	No	No
21	< 25 years	Male	Christian	Tertiary	Student		Yes	Yes	No	Not Sure	Not Sure	No	No	No		Not Sure	Yes	Yes	Yes	Yes	Yes	Yes	Yes	Yes	Yes	Yes	Yes	Yes		Low	Low	unlikely	Not at all susceptible	very severe		No	Mistrust of health system	When most peo[ple in the country have been vacinated	Yes	Not sure	Not Sure	Not Sure	Not Sure	No	No	No	No	No	No
22	< 25 years	Female	Christian	Tertiary	employed		Yes	Yes	No	No	Yes	No	No	Yes	Sinovac Biotech	Yes	No	No	No	Yes	No	No	No	No	No	No	No	No		Low	Low	Extremely unlikely	Not at all susceptible	Not severe		No	Mistrust of health system	When am convinced the vaccine is safe	Not sure	Not sure	Not Sure	Not Sure	Not Sure	Yes	Yes	Yes	No	No	No
21	< 25 years	Female	Muslim	SHS/Technical/Vocational	Student		Yes	Yes	No	No	Yes	No	No	No		Not Sure	Yes	Yes	Yes	Yes	Yes	Yes	Yes	Yes	Yes	Yes	Yes	Yes		very high	high unlikely	unlikely	Not sure	Not sure		No	Mistrust of health system	Not ever	Not sure	Not sure	Not Sure	Not Sure	Not Sure	No	No	No	No	No	No
32	25 & abive	Male	Christian	Tertiary	employed		Yes	Yes	Yes	No	Yes	No	No	Yes	Astrazeneca	Not Sure	Yes	No	No	No	No	No	No	No	No	No	No	No		Low	Low	likely	Not sure	very severe		No	Mistrust of health system	In about a year	Not sure	Yes	Yes	Not Sure	Not Sure	No	No	No	No	No	No
23	< 25 years	Female	Christian	Tertiary	Student		Yes	Yes	Not Sure	Not Sure	Yes	No	No	No		Yes	Yes	Yes	Yes	Yes	Yes	Yes	Yes	Yes	Yes	Yes	Yes	Yes		Low	high unlikely	unlikely	Not sure	Severe		No	Mistrust of health system	When am convinced the vaccine is safe	Not sure	Not sure	No	No	No	Yes	No	No	No	No	No
22	< 25 years	Female	Christian	Tertiary	Student		Yes	Yes	Not Sure	Not Sure	Yes	No	No	Yes	Pfizer	Not Sure	Yes	Yes	Yes	Yes	Yes	Yes	Yes	Yes	Yes	Yes	Yes	Yes		high unlikely	Low	likely	Not sure	Not sure		No	Mistrust of health system	When am convinced the vaccine is safe	Not sure	Not sure	Not Sure	Not Sure	Not Sure	Yes	No	No	No	No	No
20	< 25 years	Female	Christian	Tertiary	Student		Yes	Yes	No	Not Sure	Yes	No	No	Yes	Astrazeneca	Yes	Yes	Yes	Yes	Yes	Yes	No	Yes	Yes	Yes	Yes	Yes	Yes		high unlikely	Low	likely	Not at all susceptible	Not severe		No	Mistrust of health system	When am convinced the vaccine is safe	Not sure	Not sure	Yes	No	No	No	No	No	No	Yes	No
20	< 25 years	Female	Christian	Tertiary	Student		Yes	Yes	Not Sure	No	No	No	No	Yes	Astrazeneca	Yes	Yes	Yes	Yes	Yes	Yes	Yes	No	No	Yes	Yes	No	No		Low	Low	likely	Not sure	very severe		No	Mistrust of health system	When most peo[ple in the country have been vacinated	Not sure	Not sure	Not Sure	No	No	Yes	Yes	Yes	Yes	Yes	Yes
21	< 25 years	Female	Christian	Tertiary	Student		Yes	Yes	Not Sure	No	Yes	Yes	No	Yes	Pfizer	Yes	Yes	Yes	Yes	Yes	Yes	Yes	Yes	Yes	Yes	Yes	Yes	Yes		high unlikely	Low	unlikely	Not sure	Not severe		No	Mistrust of health system	When most peo[ple in the country have been vacinated	Not sure	Yes	Yes	No	No	No	No	No	No	No	No
27	25 & abive	Male	Christian	Tertiary	employed		Yes	Yes	No	No	Yes	Yes	No	Yes	Astrazeneca	Yes	Yes	Yes	Yes	Yes	Yes	Yes	Yes	Yes	Yes	Yes	Yes	Yes		very high	very high	extremely likely	very susceptible	very severe		Yes			Yes	No	No	No	No	No	No	No	No	No	No
45	25 & abive	Male	Christian	Tertiary	Self Employed		Yes	Yes	Yes	Yes	Yes	Yes	No	No		Not Sure	No	Yes	Yes	Yes	Yes	Yes	Yes	Yes	Yes	Yes	Yes	Yes		Low	Low	unlikely	Not at all susceptible	Not severe		No	Mistrust of health system	Not ever	Not sure	Not sure	Not Sure	Not Sure	Yes	No	No	No	No	No	No
25	25 & abive	Male	Christian	Tertiary	employed		Yes	Yes	No	No	Yes	Yes	No	Yes	Sinovac Biotech	Yes	Yes	No	No	No	No	No	No	No	No	No	No	No		high unlikely	high unlikely	likely	Not at all susceptible	Not severe		No	personal beliefs and experiences with vaccines	Not ever	Yes	Not sure	Yes	Yes	Yes	No	No	No	No	No	Yes
20	< 25 years	Female	Christian	Tertiary	Student		Yes	Yes	Not Sure	Not Sure	Not Sure	Yes	No	Yes	Astrazeneca	Yes	Yes	Yes	Yes	Yes	Yes	Yes	Yes	Yes	Yes	Yes	Yes	Yes		very high	Low	likely	Not sure	Severe		No	Mistrust of health system	When am convinced the vaccine is safe	Not sure	Not sure	Not Sure	Not Sure	Not Sure	No	No	No	No	No	No
18	< 25 years	Male	Christian	Basic	employed		No	No	Yes	No	No	No	No	Yes	Modena	No	Yes	Yes	Yes	Yes	Yes	Yes	Yes	Yes	Yes	Yes	Yes	Yes		Low	Low	Extremely unlikely	Not at all susceptible	Not severe		No	personal beliefs and experiences with vaccines	Not ever	Not sure	Not sure	Not Sure	Not Sure	Not Sure	No	Yes	No	No	No	No
19	< 25 years	Female	Christian	Tertiary	Student		Yes	Yes	Not Sure	No	Yes	No	No	Yes	Johnson and Johnson	Yes	Yes	Yes	Yes	Yes	Yes	Yes	Yes	Yes	Yes	Yes	Yes	Yes		high unlikely	high unlikely	likely	Not at all susceptible	Not sure		No	personal beliefs and experiences with vaccines	Immediately	Not sure	Yes	Yes	No	No	No	No	No	No	No	No
20	< 25 years	Female	Christian	Tertiary	Student		Yes	Yes	Not Sure	No	Yes	No	No	Yes	Johnson and Johnson	Yes	Yes	Yes	Yes	Yes	Yes	Yes	Yes	Yes	Yes	Yes	Yes	Yes		very high	Low	likely	Not at all susceptible	Not severe		No	Mistrust of health system	Not ever	Not sure	Not sure	Not Sure	Not Sure	Not Sure	No	No	No	No	No	No
21	< 25 years	Male	Muslim	Tertiary	Student		Yes	Yes	Not Sure	Not Sure	Yes	No	No	Yes	Johnson and Johnson	Not Sure	Yes	No	Yes	Yes	Yes	Yes	No	No	No	Yes	No	No		Low	Low	unlikely	Not sure	Not severe		No	Mistrust of health system	When am convinced the vaccine is safe	Not sure	Not sure	Not Sure	Not Sure	Not Sure	No	No	No	No	Yes	No
20	< 25 years	Male	Christian	Tertiary	Student		Yes	Yes	Yes	No	Yes	No	No	Yes	Sputnik V vacine	Not Sure	Yes	Yes	Yes	Yes	Yes	Yes	Yes	Yes	Yes	Yes	Yes	Yes		high unlikely	high unlikely	unlikely	Not sure	Not severe		No	Mistrust of health system	Immediately	Yes	Yes	Yes	No	Not Sure	No	No	No	No	No	No
22	< 25 years	Male	Christian	Tertiary	Student		Yes	Yes	Not Sure	No	Yes	No	No	Yes	Johnson and Johnson	Yes	No	No	No	No	No	No	No	No	No	No	No	Yes		Low	Low	Extremely unlikely	Not at all susceptible	Not sure		No	Mistrust of health system	When am convinced the vaccine is safe	Yes	Not sure	Yes	No	No	No	No	No	No	No	No
22	< 25 years	Male	Christian	Tertiary	Student		Yes	Yes	No	No	Not Sure	No	No	Yes	Johnson and Johnson	No	No	No	No	No	No	No	No	No	No	No	No	Yes		Low	Low	extremely likely	Not at all susceptible	Not sure		No	Mistrust of health system	When am convinced the vaccine is safe	Yes	Not sure	Not Sure	No	No	No	No	No	No	No	No
22	< 25 years	Male	Christian	Tertiary	Student		Yes	Yes	Not Sure	No	No	No	No	Yes	Astrazeneca	Not Sure	Yes	Yes	Yes	Yes	Yes	Yes	Yes	Yes	Yes	Yes	Yes	Yes		high unlikely	high unlikely	likely	Not sure	Severe		No	Mistrust of the country of origin	Immediately	Not sure	No	No	Not Sure	Not Sure	No	No	No	No	No	No
24	< 25 years	Female	Christian	Tertiary	Student		Yes	Yes	Not Sure	Yes	Yes	No	No	No		Not Sure	Yes	Yes	Yes	No	Yes	Yes	No	No	No	No	No	No		high unlikely	high unlikely	unlikely	Not at all susceptible	very severe		No	Mistrust of the country of origin	When am convinced the vaccine is safe	Not sure	Not sure	Not Sure	Not Sure	Not Sure	No	No	No	No	No	No
52	25 & abive	Male	Christian	Tertiary	employed		Yes	Yes	Yes	No	Yes	No	No	Yes	Modena	Yes	Yes	Yes	Yes	Yes	Yes	Yes	Yes	Yes	Yes	Yes	Yes	Yes		Low	Low	unlikely	Not sure	Not sure		No	Mistrust of health system	Immediately	Yes	Not sure	No	Not Sure	Not Sure	No	No	No	No	No	No
41	25 & abive	Female	Christian	Tertiary	employed		Yes	Yes	Not Sure	Not Sure	Not Sure	No	No	Yes	Pfizer	Not Sure	Yes	No	No	No	No	No	No	No	No	No	No	No		very high	very high	likely	Not at all susceptible	very severe		No	Mistrust of health system	Immediately	Not sure	Not sure	Not Sure	Not Sure	Not Sure	No	No	No	No	No	No
27	25 & abive	Male	Christian	Tertiary	employed		Yes	Yes	Not Sure	Not Sure	Not Sure	No	No	Yes	Astrazeneca	Not Sure	Yes	Yes	Yes	Yes	Yes	Yes	Yes	Yes	Yes	Yes	Yes	No		Low	Low	unlikely	Not sure	Not sure		No	Mistrust of health system	Immediately	Yes	Not sure	Not Sure	Not Sure	Not Sure	No	No	No	No	No	No
22	< 25 years	Male	Muslim	SHS/Technical/Vocational	employed		Not Sure	Yes	Not Sure	Yes	Yes	No	No	No		Not Sure	Yes	Yes	Yes	Yes	Yes	Yes	Yes	Yes	Yes	Yes	Yes	Yes		high unlikely	high unlikely	Extremely unlikely	Not at all susceptible	Not severe		No	Mistrust of health system	Not ever	Not sure	Yes	Not Sure	Not Sure	Not Sure	No	No	No	No	Yes	No
57	25 & abive	Male	Christian	Basic	Self Employed		Not Sure	No	Not Sure	Not Sure	Not Sure	No	No	Yes	Johnson and Johnson	Not Sure	Yes	Yes	Yes	Yes	Yes	Yes	Yes	Yes	Yes	Yes	Yes	Yes		Low	Low	unlikely	Not sure	Severe		No	personal beliefs and experiences with vaccines	Not ever	No	Yes	Yes	Yes	Yes	No	No	No	No	No	No
21	< 25 years	Female	Christian	Tertiary	Student		Yes	Yes	No	Yes	Yes	Yes	No	No		Yes	No	No	No	No	No	No	No	No	No	No	No	No		Low	Low	likely	Not sure	Not severe		No	Mistrust of health system	Immediately	Not sure	Yes	Yes	No	No	No	No	No	No	No	No
21	< 25 years	Female	Christian	Tertiary	Student		Yes	Yes	Not Sure	No	Yes	No	No	No		Yes	Yes	Yes	Yes	Yes	Yes	Yes	Yes	Yes	Yes	Yes	Yes	Yes		very high	high unlikely	likely	Not sure	Not sure		No	personal beliefs and experiences with vaccines	Immediately	Yes	Not sure	Yes	Not Sure	Not Sure	No	No	No	No	No	No
26	25 & abive	Male	Christian	Tertiary	employed		Yes	Yes	Yes	No	Yes	Yes	Yes	Yes	Astrazeneca	No	No	Yes	Yes	Yes	Yes	Yes	Yes	Yes	Yes	Yes	Yes	Yes		very high	very high	unlikely	very susceptible	Not severe		No	personal beliefs and experiences with vaccines	When am convinced the vaccine is safe	Not sure	Not sure	Yes	Not Sure	Not Sure	No	No	No	No	No	No
20	< 25 years	Female	Christian	Tertiary	Student		Yes	Yes	Not Sure	Not Sure	Yes	No	No	No		Yes	Yes	Yes	Yes	Yes	Yes	Yes	Yes	Yes	Yes	Yes	Yes	Yes		high unlikely	Low	unlikely	Not sure	Not sure		No	Mistrust of health system	Immediately	Yes	Not sure	No	Not Sure	Not Sure	No	No	No	No	No	No
19	< 25 years	Female	Christian	SHS/Technical/Vocational	Student		Not Sure	Yes	Not Sure	Not Sure	Not Sure	Not Sure	No	No		Not Sure	Yes	No	No	No	No	No	No	No	No	No	No	No		Low	high unlikely	likely	Not sure	Not severe		No	Mistrust of the country of origin	When most peo[ple in the country have been vacinated	Not sure	Not sure	Not Sure	Not Sure	Not Sure	No	No	No	No	No	No
67	25 & abive	Female	Christian	Basic	Self Employed		No	No	No	No	No	Not Sure	No	No		No	No	No	No	No	No	No	No	No	No	No	No	No		Low	Low	unlikely	Not sure	Not severe		No	Mistrust of the pharmaceutical company	Not ever	Not sure	Not sure	Not Sure	Not Sure	Not Sure	No	No	No	No	No	No
22	< 25 years	Male	Christian	Tertiary	Student		Yes	Yes	No	No	Yes	Yes	No	Yes	Astrazeneca	Yes	No	Yes	Yes	Yes	Yes	Yes	No	No	Yes	No	No	No		very high	very high	likely	Not sure	Severe		No	Mistrust of health system	Immediately	Yes	Yes	No	No	No	No	No	No	No	No	No
26	25 & abive	Male	African Traditional Religion	Tertiary	Unemployed		Yes	Yes	Yes	No	Yes	Yes	No	Yes	Astrazeneca	Yes	Yes	Yes	Yes	Yes	Yes	Yes	Yes	Yes	Yes	No	Yes	Yes		Low	Low	unlikely	Not sure	Not severe		No	personal beliefs and experiences with vaccines	When most peo[ple in the country have been vacinated	No	Not sure	No	No	No	No	No	No	No	No	No
19	< 25 years	Female	Christian	SHS/Technical/Vocational	Student		Yes	Yes	No	Not Sure	Yes	Yes	No	No		Yes	No	Yes	Yes	Yes	Yes	Yes	Yes	Yes	Yes	Yes	Yes	Yes		Low	Low	likely	Not at all susceptible	Not sure		No	personal beliefs and experiences with vaccines	Not ever	Yes	Yes	Not Sure	No	No	No	No	No	No	No	No
27	25 & abive	Female	Christian	SHS/Technical/Vocational	Self Employed		Yes	No	Yes	No	No	Not Sure	No	No		Not Sure	Yes	Yes	Yes	Yes	Yes	Yes	Yes	Yes	Yes	Yes	Yes	Yes		very high	Low	unlikely	Not at all susceptible	Not severe		No	Advice from politicians	Not ever	Yes	Not sure	No	Not Sure	Not Sure	No	No	No	No	No	No
20	< 25 years	Female	Christian	SHS/Technical/Vocational	Unemployed		Yes	Yes	Yes	No	Yes	Yes	No	Yes	Astrazeneca	Yes	Yes	Yes	Yes	Yes	Yes	Yes	Yes	Yes	Yes	Yes	Yes	Yes		Low	Low	likely	Not at all susceptible	Not sure		Yes			Not sure	Yes	Yes	Yes	Yes	No	No	No	No	No	No
19	< 25 years	Female	Christian	SHS/Technical/Vocational	employed		Not Sure	Yes	Yes	Not Sure	Yes	No	No	No		Not Sure	Yes	Yes	Yes	Yes	Yes	Yes	Yes	Yes	Yes	Yes	Yes	Yes		Low	Low	likely	Not at all susceptible	Severe		No	personal beliefs and experiences with vaccines	When am convinced the vaccine is safe	Not sure	Not sure	Not Sure	Yes	No	No	No	No	No	No	No
20	< 25 years	Female	Christian	SHS/Technical/Vocational	employed		Yes	No	Not Sure	No	Not Sure	No	No	Yes	Astrazeneca	Not Sure	Yes	Yes	Yes	Yes	Yes	Yes	Yes	Yes	Yes	Yes	Yes	Yes		Low	high unlikely	unlikely	Not sure	Severe		No	Mistrust of health system	Not ever	Not sure	Not sure	Yes	Not Sure	Not Sure	No	No	No	No	No	No
19	< 25 years	Male	Christian	SHS/Technical/Vocational	employed		Yes	No	No	Not Sure	Not Sure	No	No	Yes	Astrazeneca	Yes	No	Yes	Yes	Yes	Yes	Yes	Yes	Yes	Yes	Yes	Yes	Yes		Low	high unlikely	Extremely unlikely	Not at all susceptible	Not severe		No	personal beliefs and experiences with vaccines	Not ever	Not sure	Not sure	Yes	No	No	No	No	No	No	No	No
23	< 25 years	Female	Christian	No Education	Unemployed		Yes	No	Not Sure	No	No	No	Yes	No		Not Sure	Yes	Yes	Yes	No	Yes	Yes	Yes	Yes	Yes	Yes	Yes	Yes		very high	very high	likely	very susceptible	Severe		No	personal beliefs and experiences with vaccines	When most peo[ple in the country have been vacinated	Yes	Yes	Not Sure	Not Sure	Not Sure	No	No	No	No	No	No
26	25 & abive	Female	Christian	SHS/Technical/Vocational	Self Employed		Yes	No	Yes	No	No	Yes	No	No		Not Sure	Yes	Yes	Yes	Yes	Yes	Yes	Yes	Yes	Yes	Yes	Yes	Yes		very high	very high	likely	very susceptible	Not sure		No	personal beliefs and experiences with vaccines	Not ever	Yes	No	Yes	Not Sure	Not Sure	No	No	No	No	No	No
19	< 25 years	Male	Christian	SHS/Technical/Vocational	Student		Yes	No	Not Sure	Not Sure	No	No	No	Yes	Astrazeneca	Yes	Yes	Yes	Yes	Yes	Yes	Yes	Yes	Yes	Yes	Yes	Yes	Yes		very high	very high	likely	very susceptible	Not sure		No	Advice from politicians	Not ever	Not sure	No	Not Sure	No	No	No	No	No	No	No	No
18	< 25 years	Male	Christian	SHS/Technical/Vocational	Student		Yes	Yes	Not Sure	Yes	Yes	No	No	No		Yes	Yes	No	Yes	Yes	Yes	Yes	Yes	Yes	Yes	Yes	Yes	Yes		very high	high unlikely	Extremely unlikely	Not at all susceptible	Not severe		No	Mistrust of health system	When most peo[ple in the country have been vacinated	Not sure	Not sure	Yes	No	No	Yes	No	No	No	No	No
24	< 25 years	Female	Christian	Basic	Self Employed		Yes	Yes	No	Yes	Yes	No	No	No		Not Sure	Yes	Yes	Yes	Yes	Yes	Yes	Yes	Yes	Yes	Yes	Yes	Yes		high unlikely	Low	likely	very susceptible	Severe		No	personal beliefs and experiences with vaccines	Not ever	Yes	Not sure	Yes	No	Not Sure	No	No	No	No	No	No
29	25 & abive	Female	Christian	Basic	Self Employed		Yes	Yes	Yes	Yes	Yes	No	No	No		Yes	Yes	Yes	Yes	Yes	Yes	Yes	Yes	Yes	Yes	Yes	Yes	Yes		high unlikely	high unlikely	Extremely unlikely	very susceptible	Severe		No	personal beliefs and experiences with vaccines	In about a year	Not sure	Yes	Yes	Yes	Yes	No	No	No	No	No	No
34	25 & abive	Female	Christian	No Education	Self Employed		Yes	Yes	Not Sure	Not Sure	Yes	Yes	No	No		Yes	No	Yes	Yes	Yes	No	Yes	Yes	Yes	Yes	Yes	Yes	Yes		very high	high unlikely	unlikely	very susceptible	Not sure		No	personal beliefs and experiences with vaccines	When most peo[ple in the country have been vacinated	Yes	Not sure	Yes	Not Sure	Not Sure	No	No	No	No	No	No
28	25 & abive	Female	Christian	SHS/Technical/Vocational	employed		Yes	Yes	Yes	No	Yes	Not Sure	No	Yes	Astrazeneca	Yes	Yes	Yes	Yes	Yes	Yes	Yes	Yes	Yes	Yes	Yes	Yes	Yes		Low	Low	unlikely	Not sure	Not sure		No	personal beliefs and experiences with vaccines	Not ever	Not sure	Not sure	Not Sure	Yes	Yes	No	No	No	No	No	No
18	< 25 years	Male	Christian	SHS/Technical/Vocational	Student		Yes	Yes	Not Sure	Yes	Yes	No	No	Yes	Sinovac Biotech	Yes	Yes	No	No	No	No	No	No	No	No	No	No	No		very high	very high	Extremely unlikely	Not at all susceptible	Not sure		No	Mistrust of health system	Immediately	Yes	Yes	No	Not Sure	Not Sure	No	No	No	No	No	Yes
27	25 & abive	Male	Christian	Tertiary	Student		Yes	Yes	Yes	Yes	Yes	Yes	No	Yes	Johnson and Johnson	Yes	Yes	Yes	Yes	Yes	Yes	Yes	Yes	Yes	Yes	Yes	Yes	Yes		Low	Low	likely	Not sure	Not severe		No	Mistrust of health system	When am convinced the vaccine is safe	No	No	Not Sure	No	No	No	No	No	No	No	No
23	< 25 years	Male	Christian	Tertiary	Student		Yes	Yes	No	No	Yes	No	No	Yes	Astrazeneca	Yes	Yes	Yes	Yes	Yes	Yes	Yes	Yes	Yes	Yes	Yes	Yes	Yes		high unlikely	Low	unlikely	Not at all susceptible	Not severe		No	Mistrust of health system	When am convinced the vaccine is safe	Not sure	Not sure	Not Sure	Not Sure	Not Sure	No	No	No	No	No	No
31	25 & abive	Female	Christian	Tertiary	employed		Yes	Yes	Yes	Yes	Yes	Not Sure	No	Yes	Pfizer	Yes	Yes	Yes	Yes	Yes	Yes	Yes	Yes	Yes	Yes	Yes	Yes	Yes		very high	very high	likely	Not sure	Not sure		No	Mistrust of health system	Immediately	Yes	No	No	No	No	No	No	No	No	No	No
49	25 & abive	Female	Christian	Tertiary	employed		Yes	Yes	Not Sure	No	Yes	Yes	No	Yes	Astrazeneca	Not Sure	Yes	Yes	Yes	Yes	Yes	Yes	Yes	Yes	Yes	Yes	Yes	Yes		Low	Low	likely	very susceptible	Not sure		No	personal beliefs and experiences with vaccines	When am convinced the vaccine is safe	Yes	No	No	No	No	Yes	No	No	No	No	No
54	25 & abive	Male	Christian	Basic	Self Employed		Yes	Yes	No	Yes	Yes	No	No	No		Not Sure	Yes	Yes	Yes	Yes	Yes	Yes	Yes	Yes	Yes	Yes	Yes	Yes		very high	Low	extremely likely	very susceptible	Not sure		No	Mistrust of health system	Immediately	Yes	Not sure	Not Sure	Not Sure	Not Sure	No	No	No	No	No	No
27	25 & abive	Female	Christian	Basic	Self Employed		Yes	Yes	No	Yes	Yes	Yes	No	No		Yes	Yes	Yes	Yes	Yes	Yes	Yes	Yes	Yes	Yes	Yes	Yes	Yes		Low	Low	Extremely unlikely	very susceptible	very severe		No	Mistrust of health system	Immediately	Yes	No	Not Sure	Not Sure	Not Sure	No	No	No	No	No	No
24	< 25 years	Male	Christian	SHS/Technical/Vocational	Self Employed		No	Yes	Not Sure	Not Sure	Not Sure	Yes	No	No		Not Sure	Yes	Yes	Yes	Yes	Yes	Yes	Yes	Yes	Yes	Yes	Yes	Yes		Low	Low	likely	Not sure	Not severe		No	personal beliefs and experiences with vaccines	When am convinced the vaccine is safe	Yes	Not sure	Not Sure	No	No	Yes	Yes	Yes	Yes	Yes	Yes
16	< 25 years	Male	Christian	SHS/Technical/Vocational	Student		Not Sure	Yes	Not Sure	Not Sure	Yes	No	No	No		Not Sure	Yes	Yes	Yes	Yes	Yes	Yes	Yes	Yes	Yes	Yes	Yes	Yes		Low	Low	Extremely unlikely	Not at all susceptible	Not sure		No	Mistrust of health system	Not ever	Not sure	Not sure	Not Sure	Not Sure	Not Sure	No	No	No	No	No	No
17	< 25 years	Male	Christian	SHS/Technical/Vocational	Student		Yes	Yes	Yes	Yes	No	Yes	No	No		No	No	Yes	Yes	Yes	Yes	Yes	Yes	Yes	Yes	Yes	Yes	Yes		very high	Low	likely	Not sure	very severe		No	Advice from politicians	When most peo[ple in the country have been vacinated	No	No	No	Yes	Yes	No	No	No	No	No	No
24	< 25 years	Male	Christian	Tertiary	Student		Yes	Yes	No	Not Sure	Yes	No	No	No		Not Sure	Yes	Yes	Yes	Yes	Yes	Yes	Yes	Yes	Yes	Yes	Yes	Yes		Low	Low	unlikely	Not sure	Not sure		No	Mistrust of health system	When am convinced the vaccine is safe	Not sure	Not sure	Not Sure	Not Sure	Not Sure	Yes	No	No	No	No	No
22	< 25 years	Male	Christian	Tertiary	Student		Yes	No	Not Sure	No	Yes	No	No	No		Not Sure	No	Yes	Yes	Yes	Yes	Yes	Yes	Yes	Yes	Yes	Yes	Yes		Low	Low	Extremely unlikely	Not at all susceptible	Severe		No	personal beliefs and experiences with vaccines	Not ever	Not sure	Not sure	Not Sure	Not Sure	Not Sure	No	No	No	No	No	No
22	< 25 years	Male	Christian	Tertiary	Student		Yes	Yes	No	No	No	No	No	Yes	Johnson and Johnson	Yes	Yes	Yes	Yes	Yes	Yes	Yes	Yes	Yes	Yes	Yes	Yes	Yes		Low	Low	likely	Not sure	Not severe		No	Mistrust of health system	Not ever	Not sure	Not sure	Not Sure	Not Sure	Not Sure	Yes	No	No	No	No	No
22	< 25 years	Male	Christian	Tertiary	Student		Yes	Yes	No	No	No	No	No	Yes	Johnson and Johnson	Yes	Yes	Yes	No	No	No	Yes	Yes	Yes	Yes	Yes	Yes	Yes		Low	Low	likely	very susceptible	Not sure		No	Mistrust of health system	When am convinced the vaccine is safe	Not sure	Not sure	Not Sure	Not Sure	Not Sure	No	No	No	No	No	No
19	< 25 years	Male	Christian	Tertiary	Student		Not Sure	No	Yes	No	Not Sure	No	No	No		Not Sure	Yes	Yes	Yes	Yes	Yes	Yes	Yes	Yes	Yes	Yes	Yes	Yes		Low	Low	Extremely unlikely	Not at all susceptible	Not sure		No	Mistrust of the pharmaceutical company	Not ever	Not sure	Not sure	Not Sure	Not Sure	Not Sure	No	Yes	No	No	No	No
21	< 25 years	Male	Christian	Tertiary	Student		Not Sure	Yes	Yes	No	No	No	No	Yes	Pfizer	No	Yes	Yes	Yes	Yes	Yes	Yes	Yes	Yes	Yes	Yes	Yes	Yes		Low	Low	Extremely unlikely	Not at all susceptible	Not severe		No	Mistrust of health system	When am convinced the vaccine is safe	No	Yes	Not Sure	Not Sure	Not Sure	No	Yes	No	No	No	No
24	< 25 years	Female	Christian	Basic	employed		No	Yes	Yes	Not Sure	Not Sure	No	No	No		Not Sure	Yes	Yes	Yes	Yes	Yes	Yes	Yes	Yes	Yes	Yes	Yes	Yes		Low	Low	unlikely	very susceptible	Severe		No	Mistrust of health system	Not ever	Yes	Not sure	Not Sure	Yes	Yes	Yes	Yes	Yes	Yes	Yes	Yes
55	25 & abive	Female	Christian	Basic	Self Employed		Yes	Yes	Yes	Not Sure	Yes	No	No	No		Yes	Yes	Yes	Yes	Yes	Yes	Yes	Yes	Yes	Yes	Yes	Yes	Yes		Low	Low	extremely likely	very susceptible	Not sure		No	Mistrust of health system	Immediately	Yes	Not sure	No	No	No	No	No	No	No	No	No
20	< 25 years	Male	Christian	SHS/Technical/Vocational	Unemployed		No	Yes	No	No	No	No	No	No		No	Yes	Yes	Yes	Yes	Yes	Yes	Yes	Yes	Yes	Yes	Yes	Yes		Low	Low	Extremely unlikely	Not at all susceptible	Not sure		No	Mistrust of health system	Not ever	No	Yes	Yes	Yes	Yes	Yes	Yes	Yes	Yes	Yes	Yes
69	25 & abive	Female	Christian	Basic	Self Employed		Yes	Yes	No	Yes	Yes	No	No	No		Yes	Yes	Yes	Yes	Yes	Yes	Yes	Yes	Yes	Yes	Yes	Yes	Yes		Low	Low	unlikely	very susceptible	very severe		No	Mistrust of health system	Immediately	Yes	Not sure	No	No	No	No	No	No	No	No	No
24	< 25 years	Female	Christian	SHS/Technical/Vocational	Self Employed		Not Sure	Yes	Not Sure	Not Sure	Yes	Not Sure	No	No		Not Sure	Yes	Yes	Yes	Yes	Yes	Yes	Yes	Yes	Yes	Yes	Yes	Yes		Low	Low	unlikely	Not sure	Not sure		No	Mistrust of health system	Not ever	Not sure	Not sure	Not Sure	Not Sure	Not Sure	Yes	No	No	No	No	No
25	25 & abive	Male	Christian	Tertiary	Student		Yes	Yes	Not Sure	Not Sure	Yes	Yes	No	No		Not Sure	Yes	Yes	Yes	Yes	Yes	Yes	Yes	Yes	Yes	Yes	Yes	Yes		high unlikely	high unlikely	unlikely	Not at all susceptible	Not severe		No	Mistrust of the country of origin	When am convinced the vaccine is safe	Not sure	Not sure	No	Not Sure	Not Sure	No	No	No	No	No	No
20	< 25 years	Female	Christian	Tertiary	Student		Yes	Yes	No	Yes	Not Sure	No	No	No		Not Sure	Yes	Yes	Yes	Yes	Yes	Yes	Yes	Yes	Yes	Yes	Yes	Yes		high unlikely	Low	unlikely	Not sure	Not sure		No	Mistrust of health system	When am convinced the vaccine is safe	Not sure	Not sure	Not Sure	Not Sure	Not Sure	No	No	No	No	No	No
18	< 25 years	Female	Christian	Tertiary	Student		Yes	Yes	Yes	Yes	Yes	No	No	Yes	Astrazeneca	Yes	No	No	No	Yes	No	No	No	No	No	No	No	No		Low	Low	unlikely	Not sure	Not sure		No	Mistrust of health system	When am convinced the vaccine is safe	Not sure	No	Not Sure	No	No	No	No	No	No	No	No
18	< 25 years	Female	African Traditional Religion	Tertiary	Student		Yes	Yes	Not Sure	No	Yes	No	No	No		Not Sure	Yes	Yes	Yes	Yes	Yes	Yes	Yes	Yes	Yes	Yes	Yes	Yes		high unlikely	very high	likely	Not at all susceptible	Not sure		No	Mistrust of health system	When am convinced the vaccine is safe	No	Not sure	No	Not Sure	Not Sure	Yes	Yes	No	No	Yes	No
23	< 25 years	Male	Christian	Tertiary	Student		Yes	Yes	Not Sure	No	No	Yes	No	Yes	Astrazeneca	No	Yes	Yes	Yes	Yes	Yes	Yes	Yes	Yes	Yes	Yes	Yes	Yes		very high	very high	unlikely	Not sure	very severe		No	Mistrust of health system	When am convinced the vaccine is safe	Not sure	Not sure	Yes	Not Sure	Not Sure	No	No	No	No	No	No
21	< 25 years	Male	Christian	Tertiary	Student		Yes	Yes	Yes	Not Sure	Not Sure	Not Sure	No	Yes	Modena	Not Sure	Yes	Yes	Yes	Yes	Yes	Yes	Yes	Yes	Yes	Yes	Yes	Yes		very high	very high	likely	Not at all susceptible	Severe		No	Advice from politicians	When am convinced the vaccine is safe	Not sure	No	Not Sure	Not Sure	Not Sure	Yes	Yes	Yes	Yes	Yes	Yes
24	< 25 years	Male	Christian	SHS/Technical/Vocational	Unemployed		Yes	Yes	No	Yes	Yes	No	No	No		Yes	Yes	Yes	Yes	Yes	Yes	Yes	Yes	Yes	Yes	Yes	Yes	Yes		very high	Low	likely	Not sure	Not sure		No	Mistrust of health system	Immediately	Yes	Not sure	No	No	No	Yes	Yes	Yes	Yes	Yes	Yes
21	< 25 years	Male	Christian	SHS/Technical/Vocational	employed		No	Yes	No	No	Yes	No	No	No		Yes	Yes	Yes	Yes	Yes	Yes	Yes	Yes	Yes	Yes	Yes	Yes	Yes		high unlikely	high unlikely	Extremely unlikely	Not at all susceptible	Not severe		No	Mistrust of health system	Not ever	Not sure	Not sure	Not Sure	Not Sure	Not Sure	Yes	Yes	Yes	Yes	Yes	Yes
25	25 & abive	Female	Muslim	SHS/Technical/Vocational	employed		Yes	Yes	No	No	Yes	No	No	No		Not Sure	Yes	Yes	No	Yes	Yes	Yes	Yes	Yes	Yes	Yes	Yes	Yes		high unlikely	high unlikely	Extremely unlikely	Not at all susceptible	Not severe		No	Mistrust of health system	Not ever	Not sure	Yes	Not Sure	Not Sure	Not Sure	No	No	No	No	No	No
21	< 25 years	Female	Christian	Tertiary	Student		Yes	Yes	Yes	No	Yes	No	No	No		Not Sure	No	Yes	Yes	Yes	Yes	Yes	Yes	Yes	Yes	Yes	Yes	Yes		Low	Low	Extremely unlikely	Not at all susceptible	Not sure		No	personal beliefs and experiences with vaccines	When am convinced the vaccine is safe	Not sure	Not sure	Yes	Not Sure	Not Sure	Yes	No	No	No	No	No
36	25 & abive	Male	Christian	Basic	employed		Yes	Yes	Yes	Yes	Yes	No	No	No		Not Sure	Yes	Yes	Yes	Yes	Yes	Yes	Yes	Yes	Yes	Yes	Yes	No		Low	Low	likely	Not at all susceptible	Not severe		No	Mistrust of health system	Immediately	Yes	No	No	No	No	No	No	No	No	No	No
31	25 & abive	Male	Christian	Basic	Self Employed		Not Sure	No	Yes	No	No	No	No	No		No	Yes	Yes	Yes	Yes	Yes	Yes	Yes	Yes	Yes	Yes	Yes	Yes		Low	Low	Extremely unlikely	Not at all susceptible	Not severe		No	Mistrust of health system	Not ever	No	No	No	Not Sure	Not Sure	No	No	No	No	No	No
20	< 25 years	Female	Christian	Tertiary	Student		Yes	Yes	Yes	Yes	Yes	No	No	Yes	Pfizer	Not Sure	No	Yes	Yes	Yes	Yes	Yes	Yes	Yes	Yes	Yes	Yes	Yes		high unlikely	high unlikely	likely	Not sure	Not severe		No	Mistrust of health system	When most peo[ple in the country have been vacinated	Not sure	Not sure	Not Sure	Not Sure	Yes	Yes	No	No	No	No	No
22	< 25 years	Male	Christian	Tertiary	Student		Yes	Yes	No	No	Yes	No	No	Yes	Johnson and Johnson	Yes	Yes	Yes	Yes	Yes	Yes	Yes	Yes	Yes	Yes	Yes	Yes	Yes		Low	Low	unlikely	Not sure	Not sure		No	Mistrust of the pharmaceutical company	When am convinced the vaccine is safe	Yes	Yes	No	Not Sure	Not Sure	No	Yes	No	No	Yes	No
22	< 25 years	Male	Christian	Tertiary	Student		Yes	Yes	Not Sure	Not Sure	Not Sure	Yes	No	Yes	Astrazeneca	Yes	Yes	No	Yes	Yes	Yes	Yes	Yes	Yes	Yes	Yes	Yes	Yes		Low	Low	likely	Not at all susceptible	Not sure		No	Mistrust of health system	When most peo[ple in the country have been vacinated	Yes	Yes	Yes	No	No	Yes	No	No	No	No	No
45	25 & abive	Male	African Traditional Religion	Basic	Self Employed		Not Sure	Yes	Not Sure	Not Sure	Not Sure	No	No	No		Yes	Yes	Yes	Yes	Yes	Yes	Yes	Yes	Yes	Yes	Yes	Yes	Yes		Low	Low	Extremely unlikely	Not sure	Not severe		No	Mistrust of health system	Not ever	Yes	Not sure	Not Sure	No	No	Yes	Yes	Yes	Yes	Yes	Yes
24	< 25 years	Male	Christian	Tertiary	Student		Yes	Yes	Not Sure	Yes	Not Sure	No	No	Yes	Astrazeneca	Yes	No	Yes	Yes	Yes	Yes	Yes	Yes	Yes	Yes	Yes	Yes	Yes		Low	Low	likely	Not sure	Severe		No	Mistrust of health system	In about a year	Not sure	Not sure	Yes	Not Sure	Not Sure	Yes	No	No	No	No	No
44	25 & abive	Female	Christian	Basic	Self Employed		Yes	Yes	Yes	No	Yes	No	No	No		Yes	No	Yes	Yes	Yes	Yes	Yes	Yes	Yes	Yes	Yes	Yes	Yes		very high	very high	extremely likely	very susceptible	Severe		No	Mistrust of health system	When am convinced the vaccine is safe	Yes	Not sure	Not Sure	No	No	No	No	No	No	No	No
20	< 25 years	Female	Christian	Tertiary	Student		Not Sure	Yes	No	No	Yes	No	No	Yes	Astrazeneca	Yes	Yes	Yes	Yes	Yes	Yes	Yes	Yes	Yes	Yes	Yes	Yes	Yes		Low	Low	Extremely unlikely	Not at all susceptible	Not severe		No	Mistrust of health system	When am convinced the vaccine is safe	Not sure	No	Not Sure	Not Sure	Not Sure	No	No	No	No	No	No
25	25 & abive	Male	Christian	SHS/Technical/Vocational	Self Employed		Yes	Yes	Yes	Not Sure	Yes	Yes	No	No		Yes	Yes	Yes	Yes	Yes	Yes	Yes	Yes	Yes	Yes	Yes	Yes	Yes		very high	very high	likely	Not sure	Severe		No	Mistrust of health system	When am convinced the vaccine is safe	Yes	Not sure	Not Sure	Not Sure	Not Sure	No	No	No	No	No	No
24	< 25 years	Male	Christian	SHS/Technical/Vocational	Unemployed		Yes	Yes	Yes	No	Yes	No	No	No		Not Sure	Yes	Yes	Yes	Yes	Yes	Yes	Yes	Yes	Yes	Yes	Yes	Yes		Low	Low	unlikely	Not sure	Not sure		No	Mistrust of health system	When am convinced the vaccine is safe	Not sure	Not sure	Not Sure	Not Sure	Not Sure	Yes	Yes	Yes	Yes	Yes	Yes
26	25 & abive	Male	Christian	SHS/Technical/Vocational	Unemployed		Yes	Yes	Yes	Not Sure	Not Sure	Not Sure	No	No		Not Sure	Yes	Yes	Yes	Yes	Yes	Yes	Yes	Yes	Yes	Yes	Yes	Yes		high unlikely	Low	unlikely	Not sure	Not severe		No	Mistrust of health system	When most peo[ple in the country have been vacinated	Yes	Not sure	Not Sure	Not Sure	Not Sure	No	No	No	No	No	No
25	25 & abive	Female	Christian	SHS/Technical/Vocational	Unemployed		Yes	Yes	Not Sure	No	Yes	No	No	No		Yes	Yes	Yes	Yes	Yes	Yes	Yes	Yes	Yes	Yes	Yes	Yes	Yes		Low	Low	unlikely	Not at all susceptible	Not severe		No	Mistrust of health system	When am convinced the vaccine is safe	Not sure	Not sure	Not Sure	Not Sure	Not Sure	No	No	No	No	No	No
20	< 25 years	Male	Christian	Tertiary	Student		Yes	Yes	Not Sure	Yes	Yes	Yes	No	No		Yes	Yes	Yes	Yes	Yes	Yes	Yes	Yes	Yes	Yes	Yes	Yes	Yes		Low	Low	likely	Not sure	Severe		No	Mistrust of health system	When am convinced the vaccine is safe	Yes	No	No	Not Sure	Not Sure	No	No	No	No	No	No
21	< 25 years	Male	Christian	Tertiary	Student		Yes	Yes	No	Yes	No	No	No	Yes	Johnson and Johnson	No	Yes	Yes	Yes	Yes	Yes	Yes	Yes	Yes	Yes	Yes	Yes	Yes		very high	high unlikely	Extremely unlikely	Not sure	Severe		No	Advice from politicians	In about a year	Yes	No	Yes	No	Not Sure	No	No	Yes	No	No	No
21	< 25 years	Female	Christian	Tertiary	Student		Yes	Yes	Yes	No	Yes	No	No	Yes	Astrazeneca	Yes	Yes	Yes	Yes	Yes	Yes	Yes	Yes	Yes	Yes	Yes	Yes	Yes		very high	high unlikely	Extremely unlikely	Not sure	Not severe		Yes			Not sure	No	Not Sure	Not Sure	Not Sure	No	No	No	No	Yes	No
21	< 25 years	Female	Christian	Tertiary	Student		Yes	Yes	Not Sure	Yes	Yes	No	No	No		Yes	No	Yes	Yes	Yes	Yes	Yes	Yes	Yes	Yes	Yes	Yes	Yes		Low	Low	Extremely unlikely	Not at all susceptible	very severe		No	Mistrust of health system	When am convinced the vaccine is safe	Not sure	Not sure	Not Sure	Not Sure	Not Sure	No	No	No	No	No	No
18	< 25 years	Female	Christian	Tertiary	Student		Yes	Yes	Yes	No	Yes	Yes	No	Yes	Pfizer	Yes	Yes	Yes	Yes	Yes	Yes	Yes	Yes	Yes	Yes	Yes	Yes	Yes		Low	Low	Extremely unlikely	Not at all susceptible	very severe		No	Mistrust of health system	When am convinced the vaccine is safe	Not sure	Not sure	Not Sure	Not Sure	Not Sure	No	No	No	No	No	No
20	< 25 years	Female	Christian	Tertiary	Student		Yes	Yes	No	Not Sure	Yes	Yes	Yes	No		Yes	Yes	Yes	Yes	Yes	Yes	Yes	Yes	Yes	Yes	Yes	Yes	Yes		high unlikely	Low	unlikely	Not sure	very severe		No	Mistrust of health system	When am convinced the vaccine is safe	Not sure	Not sure	Not Sure	Not Sure	Not Sure	No	Yes	No	No	Yes	Yes
18	< 25 years	Female	Christian	Tertiary	Student		Yes	Yes	No	Not Sure	Yes	Yes	No	Yes	Johnson and Johnson	Not Sure	Yes	Yes	Yes	Yes	Yes	Yes	Yes	Yes	Yes	Yes	Yes	Yes		high unlikely	high unlikely	likely	Not at all susceptible	very severe		No	Mistrust of health system	When am convinced the vaccine is safe	Not sure	Not sure	Not Sure	Not Sure	Not Sure	No	Yes	No	No	No	No
18	< 25 years	Female	Christian	Tertiary	Student		Yes	Yes	No	Not Sure	Yes	Yes	No	Yes	Johnson and Johnson	Not Sure	Yes	Yes	Yes	Yes	Yes	Yes	Yes	Yes	Yes	Yes	Yes	Yes		high unlikely	high unlikely	likely	Not at all susceptible	very severe		No	Mistrust of health system	When am convinced the vaccine is safe	Not sure	Not sure	Not Sure	Not Sure	Not Sure	Yes	No	No	No	No	No
19	< 25 years	Male	Christian	Tertiary	Student		Yes	Yes	Yes	No	Not Sure	Yes	No	Yes	Pfizer	Yes	Yes	Yes	Yes	Yes	Yes	Yes	Yes	Yes	Yes	Yes	Yes	Yes		very high	very high	extremely likely	very susceptible	Severe		No	Mistrust of health system	Immediately	Yes	Yes	Yes	No	No	No	No	No	No	No	No
21	< 25 years	Male	Christian	Tertiary	Student		Yes	Yes	Yes	No	Yes	Yes	No	Yes	Astrazeneca	Yes	Yes	Yes	Yes	Yes	Yes	Yes	Yes	Yes	Yes	Yes	Yes	Yes		Low	Low	likely	Not sure	Severe		No	Mistrust of health system	When am convinced the vaccine is safe	Yes	Not sure	No	Not Sure	Not Sure	No	No	No	No	No	No
28	25 & abive	Male	Christian	Tertiary	Student		Yes	Yes	Yes	No	Yes	No	No	Yes	Astrazeneca	Yes	Yes	Yes	Yes	Yes	Yes	Yes	Yes	Yes	Yes	Yes	Yes	Yes		very high	high unlikely	likely	very susceptible	Not severe		No	Mistrust of health system	When am convinced the vaccine is safe	Yes	Not sure	Not Sure	Not Sure	Not Sure	No	No	No	No	No	Yes
23	< 25 years	Male	Christian	Tertiary	Student		Yes	Yes	Yes	Yes	Yes	No	No	Yes	Sputnik V vacine	Not Sure	Yes	Yes	Yes	Yes	Yes	Yes	Yes	Yes	Yes	Yes	Yes	Yes		Low	Low	Extremely unlikely	Not sure	Not sure		No	Mistrust of health system	When am convinced the vaccine is safe	Not sure	Yes	Yes	Not Sure	Not Sure	Yes	Yes	Yes	Yes	Yes	Yes
21	< 25 years	Male	Christian	Tertiary	Student		Yes	Yes	Yes	No	No	Yes	No	No		Not Sure	Yes	Yes	Yes	Yes	Yes	Yes	Yes	Yes	Yes	Yes	Yes	Yes		very high	very high	likely	Not sure	Not sure		No	Mistrust of health system	When am convinced the vaccine is safe	Not sure	Not sure	Not Sure	Not Sure	Not Sure	No	No	No	No	No	Yes
24	< 25 years	Male	Christian	Tertiary	Student		Yes	Yes	Yes	No	Not Sure	No	No	Yes	Astrazeneca	Not Sure	Yes	Yes	Yes	Yes	Yes	Yes	Yes	Yes	Yes	Yes	Yes	Yes		Low	Low	likely	Not sure	Not severe		No	personal beliefs and experiences with vaccines	When am convinced the vaccine is safe	Not sure	Not sure	Not Sure	Not Sure	Not Sure	No	No	No	No	No	No
23	< 25 years	Male	Christian	Tertiary	Student		Yes	Yes	Not Sure	No	Yes	No	No	Yes	Astrazeneca	Yes	Yes	Yes	Yes	Yes	Yes	Yes	Yes	Yes	Yes	Yes	Yes	Yes		high unlikely	high unlikely	likely	Not sure	Not sure		No	Mistrust of health system	Not ever	No	Not sure	Yes	Not Sure	Not Sure	No	No	No	No	No	No
21	< 25 years	Female	Christian	Tertiary	Student		Yes	Yes	Not Sure	Yes	No	Not Sure	No	Yes	Astrazeneca	Not Sure	No	Yes	Yes	Yes	Yes	Yes	Yes	Yes	Yes	Yes	Yes	Yes		high unlikely	Low	likely	Not sure	Not sure		No	Mistrust of health system	When am convinced the vaccine is safe	Not sure	Not sure	Not Sure	Not Sure	Not Sure	No	No	No	No	Yes	No
21	< 25 years	Female	Christian	Tertiary	Student		Yes	Yes	No	Not Sure	Yes	No	No	No		Yes	Yes	Yes	Yes	Yes	Yes	Yes	Yes	Yes	Yes	Yes	Yes	Yes		high unlikely	Low	unlikely	Not sure	very severe		No	personal beliefs and experiences with vaccines	Immediately	No	Not sure	No	Yes	Yes	No	No	No	No	No	No
20	< 25 years	Male	Christian	Tertiary	Student		Yes	Yes	Not Sure	Yes	Yes	Yes	No	Yes	Pfizer	Yes	Yes	Yes	Yes	Yes	Yes	Yes	Yes	Yes	Yes	Yes	Yes	Yes		high unlikely	high unlikely	likely	very susceptible	Severe		No	Mistrust of health system	When am convinced the vaccine is safe	Not sure	Not sure	Not Sure	Not Sure	Not Sure	No	No	No	No	No	No
21	< 25 years	Male	Christian	Tertiary	Student		Yes	Yes	No	No	Yes	Yes	No	Yes	Modena	Yes	No	Yes	Yes	Yes	Yes	Yes	Yes	Yes	Yes	Yes	Yes	Yes		Low	Low	Extremely unlikely	Not at all susceptible	Not severe		No	Mistrust of health system	When am convinced the vaccine is safe	Yes	Not sure	Not Sure	No	Not Sure	Yes	No	No	No	No	No
20	< 25 years	Female	Christian	Tertiary	Student		Yes	Yes	No	Yes	Yes	No	No	No		Yes	Yes	Yes	Yes	Yes	Yes	Yes	Yes	Yes	Yes	Yes	Yes	Yes		very high	very high	Extremely unlikely	Not sure	very severe		No	Mistrust of health system	When most peo[ple in the country have been vacinated	Not sure	Not sure	Yes	No	No	No	No	No	No	No	Yes
37	25 & abive	Male	Christian	Tertiary	employed		Yes	Yes	No	Yes	Yes	Yes	No	No		Yes	Yes	Yes	Yes	Yes	Yes	Yes	Yes	Yes	Yes	Yes	Yes	Yes		Low	Low	likely	very susceptible	Not sure		Yes			Yes	Not sure	Yes	Yes	Yes	Yes	No	No	No	No	No
39	25 & abive	Female	Christian	Basic	employed		Yes	No	No	Not Sure	Yes	Yes	No	No		Yes	Yes	Yes	Yes	Yes	Yes	Yes	Yes	Yes	Yes	Yes	Yes	Yes		Low	Low	Extremely unlikely	Not at all susceptible	Not severe		No	Mistrust of health system	Not ever	No	Not sure	No	No	No	No	No	No	No	No	No
42	25 & abive	Female	Christian	Basic	Unemployed		Yes	No	Not Sure	Not Sure	Yes	No	No	No		Yes	Yes	Yes	Yes	Yes	Yes	Yes	Yes	Yes	Yes	Yes	Yes	Yes		Low	Low	Extremely unlikely	Not sure	very severe		No	Mistrust of health system	Immediately	Yes	Not sure	No	No	No	No	No	No	No	No	No
30	25 & abive	Male	Muslim	No Education	Self Employed		Yes	No	Yes	Yes	Yes	No	Yes	No		Yes	No	Yes	Yes	Yes	Yes	Yes	Yes	Yes	Yes	Yes	Yes	Yes		Low	Low	unlikely	Not sure	Not severe		No	Mistrust of health system	Immediately	Yes	Yes	No	Yes	Yes	No	No	No	No	No	No
27	25 & abive	Male	Muslim	No Education	Self Employed		Not Sure	Yes	Not Sure	Yes	Yes	No	No	No		Yes	Yes	Yes	Yes	Yes	Yes	Yes	Yes	Yes	Yes	No	Yes	Yes		Low	Low	unlikely	Not at all susceptible	Not sure		No	Mistrust of health system	Immediately	Yes	Yes	Not Sure	No	No	No	No	No	No	No	No
32	25 & abive	Male	Christian	Tertiary	employed		Yes	Yes	Yes	Yes	No	Yes	No	No		Yes	No	Yes	Yes	Yes	Yes	Yes	Yes	Yes	Yes	Yes	Yes	Yes		very high	very high	unlikely	Not at all susceptible	very severe		No	Mistrust of health system	Not ever	No	Yes	Yes	Yes	Yes	Yes	Yes	Yes	Yes	Yes	Yes
30	25 & abive	Male	Muslim	SHS/Technical/Vocational	employed		Yes	Yes	No	Not Sure	Yes	No	No	No		Yes	Yes	Yes	Yes	Yes	Yes	Yes	Yes	Yes	Yes	Yes	Yes	Yes		high unlikely	high unlikely	Extremely unlikely	Not at all susceptible	Severe		No	personal beliefs and experiences with vaccines	Not ever	No	Not sure	Yes	Not Sure	Not Sure	No	No	No	No	No	No
73	25 & abive	Male	Christian	No Education	employed		Yes	Yes	Not Sure	Yes	Yes	No	No	No		Yes	Yes	Yes	Yes	Yes	Yes	Yes	Yes	Yes	Yes	Yes	Yes	Yes		high unlikely	high unlikely	unlikely	Not sure	very severe		No	Advice from politicians	Immediately	Not sure	Not sure	Not Sure	Not Sure	Not Sure	No	No	No	No	No	No
34	25 & abive	Female	Christian	Basic	employed		No	Yes	Not Sure	Not Sure	Not Sure	No	No	No		No	Yes	Yes	Yes	Yes	Yes	Yes	Yes	Yes	Yes	Yes	Yes	Yes		Low	Low	Extremely unlikely	Not at all susceptible	Not sure		No	personal beliefs and experiences with vaccines	Not ever	No	Not sure	Not Sure	Not Sure	Not Sure	No	No	No	No	No	No
21	< 25 years	Female	Muslim	Tertiary	Student		Yes	Yes	Not Sure	Not Sure	Yes	Yes	No	No		Yes	Yes	Yes	Yes	Yes	Yes	Yes	Yes	Yes	Yes	Yes	Yes	Yes		Low	Low	Extremely unlikely	Not at all susceptible	Not sure		No	Mistrust of the pharmaceutical company	Immediately	Yes	Yes	Not Sure	Not Sure	Not Sure	No	No	No	No	No	No
34	25 & abive	Female	Christian	Basic	Self Employed		Yes	No	Not Sure	Yes	Yes	No	No	No		Yes	Yes	Yes	Yes	Yes	Yes	Yes	Yes	Yes	Yes	Yes	Yes	Yes		very high	very high	extremely likely	very susceptible	very severe		No	Mistrust of the pharmaceutical company	When most peo[ple in the country have been vacinated	Yes	Not sure	Not Sure	No	Not Sure	No	No	No	No	No	No
18	< 25 years	Female	Christian	Tertiary	Student		Yes	Yes	Yes	Not Sure	Not Sure	No	No	Yes	Astrazeneca	Not Sure	Yes	Yes	No	No	Yes	Yes	Yes	Yes	Yes	Yes	Yes	Yes		high unlikely	high unlikely	Extremely unlikely	Not at all susceptible	Not sure		No	Mistrust of health system	Not ever	Not sure	Not sure	Not Sure	Not Sure	Not Sure	No	No	No	No	No	No
55	25 & abive	Female	Christian	No Education	Self Employed		Not Sure	No	Not Sure	Not Sure	Yes	No	No	No		Yes	Yes	Yes	Yes	Yes	Yes	Yes	Yes	Yes	Yes	Yes	Yes	Yes		very high	very high	likely	very susceptible	Severe		No	Mistrust of the pharmaceutical company	When most peo[ple in the country have been vacinated	Yes	Yes	No	Not Sure	Not Sure	No	No	No	No	No	No
28	25 & abive	Female	Christian	Tertiary	employed		Yes	Yes	No	Yes	Yes	No	No	No		Not Sure	Yes	Yes	Yes	Yes	Yes	Yes	Yes	Yes	Yes	Yes	Yes	Yes		Low	Low	unlikely	Not at all susceptible	very severe		No	Mistrust of the country of origin	In about a year	Yes	Not sure	Not Sure	Not Sure	Not Sure	No	No	No	No	No	No
69	25 & abive	Female	Christian	Basic	Student		Not Sure	No	Not Sure	Not Sure	Not Sure	No	No	No		Yes	Yes	Yes	Yes	Yes	Yes	Yes	Yes	Yes	Yes	Yes	Yes	Yes		Low	Low	likely	Not sure	Severe		No	Mistrust of the country of origin	When am convinced the vaccine is safe	Not sure	Not sure	Not Sure	Not Sure	Not Sure	No	No	No	No	No	No
32	25 & abive	Male	Christian	SHS/Technical/Vocational	Self Employed		Yes	Yes	No	No	Yes	Yes	No	Yes	Pfizer	Yes	Yes	Yes	Yes	Yes	Yes	Yes	Yes	Yes	Yes	Yes	Yes	Yes		high unlikely	high unlikely	likely	Not sure	Not severe		No	Mistrust of the country of origin	When most peo[ple in the country have been vacinated	Yes	Not sure	No	No	No	No	No	No	No	No	No
61	25 & abive	Male	Christian	SHS/Technical/Vocational	employed		Yes	No	Yes	Not Sure	Not Sure	Yes	No	No		Not Sure	Yes	Yes	Yes	Yes	Yes	Yes	Yes	Yes	Yes	Yes	Yes	Yes		very high	very high	likely	Not sure	very severe		No	Mistrust of the country of origin	Immediately	Yes	Not sure	Not Sure	No	No	No	No	No	No	No	No
74	25 & abive	Female	Christian	SHS/Technical/Vocational	Unemployed		Yes	Yes	No	No	Yes	Yes	No	No		Not Sure	Yes	Yes	Yes	Yes	Yes	Yes	Yes	Yes	Yes	Yes	Yes	Yes		high unlikely	Low	unlikely	Not at all susceptible	very severe		No	Mistrust of the country of origin	Immediately	Yes	Not sure	Not Sure	Not Sure	Not Sure	No	No	No	No	No	No
75	25 & abive	Female	Christian	No Education	Self Employed		Not Sure	Yes	Not Sure	Not Sure	Not Sure	Yes	No	No		Not Sure	Yes	Yes	Yes	Yes	Yes	Yes	Yes	Yes	Yes	Yes	Yes	Yes		Low	Low	Extremely unlikely	Not at all susceptible	very severe		No	personal beliefs and experiences with vaccines	Not ever	Not sure	Not sure	Not Sure	Not Sure	Not Sure	No	No	No	No	No	No
36	25 & abive	Male	Muslim	No Education	Self Employed		No	Yes	Not Sure	Not Sure	No	No	No	No		Yes	Yes	Yes	Yes	Yes	Yes	Yes	Yes	Yes	Yes	Yes	Yes	Yes		high unlikely	high unlikely	unlikely	Not sure	Not sure		Yes			Yes	No	No	No	No	No	No	No	No	No	No
[truncated: 8 more columns]
